# Supplementary material for: Proteomic profiling of iPSC and tissue-derived MSC secretomes reveal a global signature of inflammatory licensing
Source: NPJ Regen Med. 2025 Feb 4;10:7. doi: 10.1038/s41536-024-00382-y (PMC11794695; doi:10.1038/s41536-024-00382-y)
Supplement: Supplementary file 2 — Supplementary Data 1 [file 41536_2024_382_MOESM2_ESM.xlsx]

## Sheet: Resting total proteins
ProteinID	CYN.iMSC 1	CYN.iMSC 2	CYN.iMSC 3	CDI.iMSC 4	BM.MSC 1	BM.MSC 2	BM.MSC 3	UC.MSC 1	UC.MSC 2	UC.MSC 3	AT.MSC 1	AT.MSC 2	AT.MSC 3
A0A0U1RR07	1	5859000	7.3247e+06	5255000	1	1	17278000	1	8.6917e+06	4702900	12922000	9.9244e+06	15570000
A0A140TA41	1	1	1	1	1	1	1	1	1	1	1805600	1	3894100
AARS	377460	362860	240130	153660	289270	103320	1	111160	136740	1	136650	176940	1
ABI3BP	8467.9	2853.9	15408	1	5087200	7988300	8.8261e+06	1	133780	1	14485000	16038000	11340000
ABRACL	221210	215800	185050	134360	1	1	1	1	73520	60371	1	1	1
ACAN	1	4902.5	10814	1	7876900	661820	2947200	1	1	17407	1420400	1380000	334810
ACLY	657270	542420	476420	331900	347030	353690	354810	443950	623750	553230	613980	620850	472060
ACP1	425600	394460	260990	137760	1	1	1	1	91739	1	1	1	1
ACTB	132690000	102210000	88068000	76937000	32401000	5.5665e+07	33703000	56843000	63427000	53718000	4.9211e+07	42643000	48420000
ACTC1	28971000	23319000	19343000	18895000	8148900	12777000	9.6468e+06	15837000	21388000	14889000	14422000	12115000	13530000
ACTG1	2054500	1760400	1700800	1087400	841670	1128400	757610	1184100	1058300	1168900	753800	567090	857290
ACTN1	6301900	5906200	5118800	4322800	1387200	4066600	1577300	2408200	3424400	2649600	2229300	1858300	2630100
ACTN4	9.2781e+06	8.998e+06	7337700	7142200	2280900	4516600	2250500	2839300	3524000	2885900	3017800	3126500	3429300
ACTR2	1468300	1160700	957470	916400	342750	533450	210800	517220	730650	628750	562800	469720	515340
ACTR3	3155900	2726500	2243100	1978200	738880	1084500	605550	1146800	1711300	1264200	963160	1097800	1103300
ADAL	11391000	13784000	14638000	15387000	13846000	9581700	7974400	1	1	6.0538e+06	9646700	14999000	11963000
ADAM9	2383000	2564000	2397200	2172000	1382400	969280	1100800	2929000	2296100	1845500	373860	1082900	993550
ADAMTSL1	804250	651000	550840	280170	1771300	1	1084700	1499100	1000000	1016500	942110	1163200	1395500
ADM	1691700	2987100	2722100	665260	625040	165710	542440	135230	196220	1	470010	886610	844040
AEBP1	531390	1126100	1011200	2409500	1149900	709430	757640	1	1	44819	1522900	2027400	545090
AGRN	6127300	6059300	4670900	4608200	715440	882080	292640	3665000	3613900	3034500	518290	751430	549280
AGRN.1	1386900	1335900	1237800	1002700	1	197120	1	1026500	875190	851330	1	1	1
AHCY	611010	557980	1	1	1	1	1	1	1	1	179450	119380	1
AHNAK	4704600	4692700	3323800	2761400	2876500	3339500	2361500	1591100	1420600	1163800	2229500	3182800	4021800
AK1	897900	402110	228020	148960	170780	210420	118790	45682	141730	91138	200710	126130	117130
AKAP12	1004900	1527600	1539000	2601800	1	1	123390	1	1	1	420750	1	345380
AKR1B1	607690	658560	458460	339660	1	469240	1	266630	554480	331820	164650	413590	405830
ALCAM	3891400	2492000	2339900	984390	1503300	752730	1074200	952730	1436400	819000	790940	993280	813790
ALDOA	22376000	20679000	17171000	16572000	5427300	12623000	5206200	9.6547e+06	14208000	10303000	6637600	10027000	9.7054e+06
ALYREF	376510	596060	362160	335920	1	1	1	1	1	1	1	1	1
AMIGO2	193310	55530	99780	89981	1	41355	1	73713	120620	150620	1	1	1
ANGPTL4	770240	149190	337800	266690	995790	1428000	1592400	851220	1461800	756120	1020300	953500	873690
ANP32B	139480	241010	251180	152780	1	1	1	1	1	1	1	1	1
ANXA1	745330	770540	924610	509690	1250900	4083700	1810300	2568300	2189000	3842000	2647800	1948800	1917100
ANXA2	6425700	7.7607e+06	8.212e+06	7122700	9.2544e+06	22957000	11769000	15715000	15485000	16323000	15128000	10660000	10625000
ANXA5	109840	184520	239630	153760	242190	362680	217430	393450	458170	474160	210800	151830	224600
AP2B1	849830	831250	436080	631080	164890	293600	1	1	340520	1	203640	262370	320820
APEX1	669610	822130	665520	325400	1	1	1	1	1	1	1	83851	1
APP	3207100	3437100	2603700	1748400	502840	246930	501590	2849100	2410100	3780500	244150	1148800	296200
ARCN1	425220	463490	350780	271750	1	1	1	131110	174900	139440	136820	130410	1
ARF3	1216600	1324200	729870	524510	1	171460	1	418130	427840	324780	1	1	289690
ARHGAP1	544700	1	292520	318910	205980	240410	1	394930	366230	392030	320720	205290	220670
ARHGDIA	5079500	4475700	3503900	2365100	1524300	1700300	1361600	1375900	2079400	1628900	1494500	1776400	2052100
ARPC2	1444700	1084500	944020	878570	248660	444630	1	455260	594800	501590	533140	565260	457230
ARPC3	815810	692650	577860	683260	178960	381400	154320	322420	425740	396430	1	268410	237970
ARPC4	969890	789610	658580	622270	247880	302090	220450	341100	491650	435030	348760	390200	497070
ARPC5	1613500	1244100	916410	1080400	304480	560820	233150	630110	873840	654060	472170	576950	468450
ATP5B	421590	347650	172280	87562	1	1	1	1	214540	1	148210	1	1
ATP6AP1	338260	292070	320810	312150	264840	125190	189350	276620	511450	268920	327470	283820	288040
ATP6AP2	522680	465950	408400	386930	314720	248750	239410	259220	526940	358800	284870	374290	320510
AXL	2135900	2224300	2250500	1159700	1541600	984340	1297100	1233800	1033500	728530	1042800	1246800	703980
B2M	6.0639e+07	61014000	6.0093e+07	43609000	48371000	40327000	44466000	53056000	55012000	46767000	36692000	61941000	24717000
B4GALT1	695900	693130	607360	443610	1291500	954340	789220	1285600	1396800	1063000	581180	813380	591850
BASP1	3169900	3590400	3058400	4435100	1855400	2672400	1079700	3369200	3641400	3249400	1590800	1557900	1607400
BCAT1	661140	519120	290820	188630	1	1	1	237970	337140	202600	1	1	197220
BGN	21694000	29686000	27782000	44931000	29669000	34798000	20359000	26259000	27342000	20424000	10403000	12410000	13086000
BMP1	1914200	1773600	1917500	2199700	1989500	2305400	1510500	1995300	2068200	1579100	1006400	1100900	1329300
BOLA2	1364600	1265600	1168300	1	1	1	1	1	1	1	1	1	1
BSG	2015000	1901200	2676300	2350000	3515400	3291800	4429300	4409300	2995000	3126700	3699100	3189300	3733800
BTD	376980	373270	398570	588900	650850	554590	656770	573990	584920	569440	511760	545590	557860
C12orf42	3426700	3307200	2585700	6643900	7445200	4250500	6386600	2993200	3160900	3051800	4158000	4807800	2753500
C1QBP	439570	334310	408230	1	1	80915	1	167460	1	117180	106710	99948	138740
C1R	29184	194270	43589	164460	10911000	5.2487e+06	9742300	8.7828e+06	8175600	10716000	8702900	12555000	4409000
C1S	56560	150930	81035	239730	12583000	7931500	9.3383e+06	13340000	13685000	15678000	14760000	25002000	9.5069e+06
C3	1212700	1173400	1519000	1326800	1811300	1701800	2987300	21181000	20076000	13004000	3014500	4891500	1972600
CALD1	4870400	5078500	4307400	6045800	1290900	3239800	1620300	1264300	1296200	771210	774250	1121600	1528400
CALD1.1	7.3609e+06	7964500	6.6219e+06	7462400	2874400	6308200	3016300	2337400	2308900	1635500	2671900	2044600	3353500
CALM2	9203700	8290800	7210200	6183300	4.6606e+06	6241100	4.4185e+06	5.5887e+06	7011900	6.3496e+06	5000200	4273400	5891400
CALR	581090	718810	494610	197920	295760	250670	521420	363850	442020	547770	977080	585400	406150
CALU	11684000	5036300	5598000	7616500	7349800	16385000	9.4091e+06	26714000	29339000	36099000	10882000	12992000	14296000
CAMSAP3	1	1	1	1	105740000	1	81570000	1	1	1	1	9.7052e+07	1
CAND1	233220	283120	258040	1	1	1	1	1	1	148250	1	1	1
CAP1	3284700	2964100	2351100	2100300	161630	532550	227390	663350	1197500	596090	377950	547530	831240
CAPG	709570	768240	689840	301660	1	265580	1	1	1	156730	1	241390	369090
CAPN1	528450	398370	272430	227690	1	162090	1	197940	255640	183540	1	195250	165770
CAPN2	578830	477110	465430	358070	1	1	1	1	327170	1	1	1	143960
CAPNS1	829710	596660	526080	366170	146480	367810	327380	278610	484350	300250	324900	323040	482890
CAPZA1	1688400	1497000	1209800	944450	1	315730	107560	274970	470930	162360	67134	118520	199930
CAPZB	1375500	1373500	1032700	822750	323120	582050	307810	411920	604640	421940	407330	443650	493110
CAST	459520	431050	305110	1	162230	1	1	1	1	282630	1	1	244220
CBR1	1159100	1041400	881210	697360	179780	532910	1	252900	537770	384320	269600	482450	476020
CCDC80	4543400	5.2556e+06	7.2806e+06	10590000	17444000	9018700	15376000	8.5015e+06	4451700	5257400	14051000	17947000	20927000
CCL2	929840	841170	723540	690970	937690	583210	1510300	5614200	5175100	2050100	620810	791280	420050
CCT2	650100	815820	661620	376060	1	1	1	312490	375610	372880	303700	323440	194230
CCT3	555500	447530	404810	270210	1	84160	325110	219050	282730	238540	205670	130530	195910
CCT4	631500	647870	607130	380750	1	1	1	122180	291500	124520	1	248850	215760
CCT6A	346040	337310	310760	169310	1	61620	50961	148790	142240	183780	179910	100270	1
CCT7	297150	359790	321690	244160	1	1	88732	141730	175600	175170	1	100800	1
CCT8	574010	825220	702080	417830	172210	58566	59922	100570	266480	244370	234030	301480	257500
CD248	4285000	4.9548e+06	3892000	2598300	3926400	814100	2394000	2230700	2324700	2209500	2188600	2789400	2306300
CD44	1871800	1814200	1750100	1145600	1409300	1629900	1198700	2701200	3324200	2420600	1363100	1142800	1507500
CD59	1492600	1461100	1769900	1834200	2483300	2723400	2572800	2320800	2244600	2317900	1861200	2015700	2266000
CD81	1955200	1781400	1620500	1077700	1142500	670950	767960	1485400	1601400	2061700	428620	679470	527710
CDC37	949300	870070	651090	530770	120580	90608	177960	365800	403000	307500	182960	285140	285760
CDH11	3735800	3201800	2477300	2094100	1154100	991460	369510	2096100	2298500	1770200	81248	418990	108350
CDH13	699250	611930	133830	1245100	2318500	3344300	942870	3587500	2317400	1550500	1076500	1720100	1399400
CDH2	17727000	10873000	9393800	3855200	725230	1741200	410390	10815000	13990000	11020000	1414100	959930	1688200
CDH6	72571	405150	902320	1852500	1	1	1	534580	319920	1	1	1	1
CFB	371800	357060	386280	47047	1434900	841200	1581900	4049600	1667700	1315200	6.0221e+06	8.4827e+06	2231300
CFD	1	1	1	1	561130	393310	506300	1	1	1	838300	1041600	748120
CFH	437940	570080	428570	31126	2046300	2197100	1842700	3577500	2645900	1286800	1429100	1264700	1109700
CFI	1580700	1541200	1898000	1692600	4262500	2921700	4195100	2993600	3219800	3330700	3393800	2831800	3515300
CFL1	24944000	23358000	18847000	17300000	5.659e+06	6557700	4412100	6.4783e+06	10668000	7.1213e+06	5.2269e+06	5798600	6507000
CFL2	1207700	1281600	989140	738380	416340	366180	262790	542380	1005000	512540	206610	527790	443430
CHI3L1	1	1	1	7332.5	18336000	2513500	23219000	2726100	11924000	4671200	692550	11460000	31834
CHID1	346330	436720	428240	410880	452450	438180	488070	567840	657850	613140	525180	494570	459380
CHORDC1	322690	355170	358420	225880	1	1	1	148040	117770	1	1	1	1
CLEC11A	4718700	874940	66805	191390	5.9763e+06	2794600	3419300	10422000	10026000	11169000	4886400	4997700	4469500
CLEC3B	745810	808640	1232700	1514700	7.3604e+06	2361000	8.5851e+06	1592700	1175900	971590	8.1006e+06	7644700	4769800
CLIC1	3544400	3307700	2337700	1263300	456820	853990	111890	853030	1255800	774660	374070	525520	572090
CLIC4	3730300	3728400	2920000	2308200	1382700	2014900	705450	1879200	2089300	1698000	628120	2030400	1992600
CLSTN1	4495700	4233700	4023400	2796800	3121600	2684600	2512700	4874800	6489500	4670200	2197700	2809600	2183300
CLSTN2	792560	169580	237090	3840700	1	1	1	1	1	1	1	1	511780
CLTB	699150	799510	657650	420900	1	1	1	1	749210	337370	630120	713020	927350
CLTC	9.3957e+06	8.6926e+06	6631400	5694700	3704300	3402200	6537500	3792900	4104700	3790800	5373000	4539600	5634300
CLU	2406000	4039900	3505900	4092400	14268000	5159800	15939000	8515300	13313000	8.1134e+06	6.3594e+07	67370000	43815000
CMPK1	433860	297920	295400	272480	212000	282130	1	214780	432750	346070	220000	47044	217250
CNBP	709110	463930	779350	494830	1	1	1	1	1	1	1	1	1
CNN1	2518800	2482700	2333100	3532000	1	147630	1	1	1	1	122170	1	1
CNN2	859910	811680	600630	777040	1	180330	187050	244710	264380	168760	258460	117860	93270
CNN3	860000	790300	714340	679340	247070	472320	253510	166700	171820	83790	167740	146170	360720
CNPY2	603240	457320	583200	480750	1	559310	1	1142300	1234400	1045200	886280	706790	787960
COL11A1	6713900	5036400	5766000	712940	1	55518	1	2616600	2198400	3159900	12408	1	77997
COL12A1	6132800	8277200	7.4994e+06	2970900	30549000	11996000	13869000	36194000	28168000	43913000	3355300	8443500	11135000
COL12A1.1	359480	540050	460180	116770	1753700	621750	671000	1323700	995750	2259900	192160	493460	492130
COL14A1	95880	89277	19343	25971	3698000	7079500	4362100	137440	23268	91139	508180	840010	1182100
COL15A1	14810	1	1	1	923010	4829400	1	1	1	1	5398900	2331200	11121000
COL18A1	7581000	7.4399e+06	5.6698e+06	2337800	1279400	3594900	756010	3826300	4646400	5603200	861210	1055600	1751700
COL1A1	274580000	6.1314e+08	502970000	1376200000	725150000	619760000	537200000	1307500000	721880000	1394700000	6.6346e+08	779170000	748430000
COL1A2	117310000	239280000	188020000	5.0153e+08	7.8374e+08	454400000	6.5585e+08	4.7927e+08	307730000	583480000	456740000	537750000	5.8226e+08
COL2A1	24433000	17140000	15349000	16109000	17083000	16017000	8916700	4.3169e+07	44851000	6.5229e+07	25774000	28868000	20698000
COL3A1	13676000	4.6738e+07	31506000	116600000	42924000	32971000	38484000	156110000	84860000	214350000	87680000	107870000	108220000
COL4A1	7.0774e+06	10706000	11350000	28699000	843660	1755600	713170	4516100	3181600	3022100	352090	709380	519320
COL4A2	7.6244e+06	6.6869e+06	7.7924e+06	11225000	1627900	2046900	365530	3481700	3199300	1985500	86991	247570	316960
COL5A1	885680	546830	731930	565210	262770	368500	252610	839400	1579900	1393000	84341	170780	1
COL5A1.1	16945000	14278000	13608000	13285000	7.5708e+06	11756000	5.2746e+06	19680000	24668000	31689000	5.9006e+06	7.9346e+06	5946400
COL5A2	19584000	4.5759e+07	42594000	101640000	23311000	23052000	20483000	60099000	35668000	69239000	18285000	25174000	28940000
COL5A3	1	28795	49294	1925600	1	308130	42878	1	1	1	1	17365	1
COL6A1	15701000	39147000	36789000	5.2234e+07	5.3213e+07	45222000	31650000	15137000	17386000	12191000	33205000	4.1127e+07	27514000
COL6A2	6731600	18494000	16923000	13425000	31531000	25295000	25232000	6.7268e+06	5874900	5618800	10301000	11178000	11138000
COL6A3	3660500	8889400	9.0829e+06	2821300	44314000	42414000	31431000	4841600	7.0817e+06	5183700	8.8683e+06	11746000	10579000
COMP	94916	74577	148660	131200	5183200	11975000	7.3024e+06	252520	139280	208580	44027000	5.4344e+07	70722000
COPA	616870	429840	321960	171040	1	1	1	1	1	112050	1	1	1
COPB2	578010	488090	338660	289300	1	1	1	153830	211760	206690	1	182190	193800
COPG1	1107500	1110300	887580	633420	1	246920	1	357400	370810	382690	249350	407840	429870
CORO1B	536860	523660	232950	170350	1	1	1	85302	62420	98883	1	63540	74273
CORO1C	2051400	2142200	1741700	1072400	423590	749660	433480	590620	730500	501570	630240	646930	833630
COTL1	5357600	5486000	4360000	5.1325e+06	1532700	2159600	1546400	3077700	5488600	3395400	1500300	1628800	2473600
CPA4	2235300	4993000	6900900	681700	155460	183990	893170	24308000	16623000	13272000	28391	48613	78438
CPE	1710500	2763100	2549600	4246900	93160	1306000	286580	282590	54085	39107	2031700	958890	1237500
CPQ	94735	92353	137880	108210	349940	579030	509410	1	119780	92025	230310	158810	139520
CRABP2	1020500	1216700	519250	250270	143800	74108	1	1	1	76691	372260	249760	363160
CRIP2	1636700	1278500	1189200	1020000	998320	1127900	573460	156230	119280	1	425630	556120	493720
CRLF1	1	1	1	38406	2059500	420060	1468700	1	1	1	3590900	5586800	2357300
CROCC	1659900	1613300	597780	1077800	669910	1047300	551280	1325700	835920	750270	469090	664580	685550
CSF1	254100	407000	355950	83325	969390	983570	1290800	914070	794220	769850	1215400	1132500	1160900
CSPG4	4371300	3031300	2222900	878450	566060	402730	310100	735730	413210	228130	1	15537	13868
CSRP1	5836100	5795200	4535000	5231300	1517400	4554200	2315300	3024800	5564900	3746700	2364800	1614300	4457900
CSRP2	2148100	1996200	1601900	3601700	1	97530	1	1	102840	167590	1	1	1
CST1	35408000	1	57409000	1	238790000	1	216870000	67796000	1	71360000	262830000	89265000	250470000
CST2	1	1	1	1	254630	618400	900720	1	1	1	5364100	2261400	6.1278e+06
CST3	11211000	12111000	11180000	9.8926e+06	26256000	26899000	28844000	18587000	18373000	17204000	30102000	32032000	21041000
CSTB	1146700	802970	670970	665600	449150	700800	676470	405220	662240	432550	831620	808410	957670
CTGF	2228000	1080300	2059000	1508800	2044400	2948900	2210400	528260	448090	258490	1080400	425410	1322700
CTHRC1	3797600	4053400	4373400	5.2866e+06	5.5318e+06	4674200	13418000	11181000	7976000	5298700	13337000	5435000	4961400
CTHRC1.1	6.3171e+06	3787100	2748500	94946	2140500	1890400	2015600	4769800	10861000	10328000	3112600	1120400	1456800
CTSB	2944200	2481800	2119500	1254100	3681200	5585700	10040000	1806000	2238400	2756100	3871400	8660800	4037600
CTSD	224030	271360	237840	168440	1293500	1657700	1467000	158830	292290	215390	340270	458160	166850
CTSZ	1385300	1040900	810850	580620	1376900	2659700	1282800	1303500	1672900	1296700	708620	941330	863100
CTTN	1425600	1318500	1032500	924130	420980	434390	116070	741890	850720	674300	137450	475010	540990
CXCL1	33810	27524	1	1	1	1	1	4428700	13691000	3512100	96034	537340	61828
CXCL12	1020300	948150	400060	265630	3785100	736350	2818400	1	1	1	162250	746520	1
CXCL8	149730	1	1	1	1	1	1	1330600	12328000	2422400	1	208710	1
CYCS	1820900	1345300	1576100	1162100	47015	395840	51202	1	78326	46966	173590	68593	245990
CYR61	2231300	2438300	2806100	1955600	2393800	1064600	1315200	2181600	1187600	1197100	825880	1376300	1520900
CYTL1	398050	707530	883140	1633500	810020	1	1	1	1	1	1	54419	1
DAG1	1280100	1489500	1591000	2487100	1862800	1224900	1541700	1708300	1623400	1399100	1085000	1602700	1467000
DBI	3227600	3030700	2418600	1393100	934190	1141600	961870	1233000	1502800	1307500	943990	1293800	1367500
DBN1	3614000	3386700	2250900	1550800	301860	315330	1	947660	863510	748370	569780	835150	959580
DCD	877680	1	1	1	1	312120	4205500	1	1	1836600	1	1	872960
DCN	1964400	1755900	1004100	4635700	63847000	25251000	46238000	32831000	25444000	81585000	67561000	71311000	45957000
DDT	201570	210130	230150	174360	1	1	1	1	153380	1	1	108450	1
DDX39B	540430	702450	486880	259850	1	1	1	1	23920	1	1	1	1
DENR	517280	576380	1	323900	1	1	1	1	1	1	1	1	1
DKK1	226930	136310	163900	1	235290	337830	592430	2175800	1476800	1689800	2223100	2212000	2437800
DKK3	22560000	13545000	15134000	8642500	4718800	11146000	7729100	8733300	11893000	10386000	3890400	3237000	3087900
DPYSL2	872260	1110900	882100	992060	298740	848050	448990	33564	170840	115000	975640	889210	1100900
DSC3	646330	961870	916860	1368600	1	1	1	2283500	1066300	1317300	1	1	1
DSG2	1043700	823390	973970	383300	1	1	1	622790	708210	467860	1	1	1
DSTN	3604400	3413600	2760100	4642900	467840	2272500	1225000	714420	1241100	1131300	280490	797310	815000
DYNC1I2	1322300	1430300	1187400	890060	391670	406640	321340	430360	509520	1	375350	1	591450
DYNLL1	1138600	913160	464420	382290	136290	227910	105910	185450	236750	235020	234310	231330	273060
DYNLRB1	827370	757180	712920	579380	1	360040	167470	270650	259780	264760	202450	181610	233160
ECM1	4070300	4362600	3259900	1688100	11515000	4913700	14213000	1802600	3019000	2459900	13876000	16786000	14406000
EDIL3	356890	707290	615090	508630	298490	364580	1	597780	566280	655950	1	1	1
EEF1A1	8636800	7.7901e+06	6245800	4326100	2277500	1911500	2023700	2749200	4074800	3135300	3746700	3644300	2859800
EEF1B2	1339700	1334500	1335300	924220	328560	454020	360670	542840	504580	414930	488370	427900	806200
EEF1D	2458900	2823100	2324400	1845000	495860	572160	533920	826270	769110	1000700	535440	520940	772270
EEF1G	2288700	2214200	1810900	1356500	325570	86921	430760	590280	912510	459450	772480	779900	912700
EEF2	5019000	4781400	3711700	2475600	897920	673290	424780	1345700	1692700	1268200	1036600	1419900	1124300
EFEMP1	3516800	4.2975e+06	4289300	2036400	12034000	29612000	36894000	6395800	6.2269e+06	6.693e+06	39186000	56715000	58081000
EFEMP2	3212300	2915200	2840800	3821000	6.5066e+06	3789500	5216800	4410300	3619400	3786000	2802100	3077200	2866800
EIF1	267590	269040	230800	1	1	1	1	1	1	1	1	1	1
EIF2S1	541710	446240	432310	212930	1	1	1	1	179380	1	1	1	1
EIF4A1	2594800	1930800	1150700	459500	48121	32957	1	316800	498780	254900	85799	140490	59085
EIF4EBP1	1067100	1372600	1137500	81420	1	1	1	1	1	573210	1	1	413240
EIF4H	404570	382210	308460	327530	216760	202270	1	204640	164260	1	1	302690	215940
EIF5A	4173500	3571800	3012700	2600800	760860	1022800	652070	1193600	2265800	1273700	1099300	1301800	1064900
EIF6	2307700	2716900	1583000	965390	105290	173560	225630	1	196700	125780	1	176770	283880
EMILIN1	1949700	2723800	2282300	4111100	3444100	2814900	2652700	3456900	3436800	3700200	1345700	2142400	1774700
ENO1	15120000	17263000	12660000	10335000	2450000	6195700	2088500	4713000	7440500	4873900	1825000	4458100	4294800
ENO2	1	1	1	3070300	1	1	1	1	1	1	1	1	1902700
ENPP2	1	1	1	162980	1786300	3080200	3520800	18242	1	1	89551	789750	1230500
EPB41L3	464970	604740	724980	538950	1	1	1	1	1	1	1	1	1
EPRS	898390	484610	414750	332640	192660	1	191970	118810	152850	139100	1	90089	165740
ERH	1733600	2413100	1636900	948160	207940	1	168710	1	162760	121590	261490	315900	230050
EXT1	251840	290130	283960	190380	253900	212730	312470	492540	366000	335870	318420	266090	428380
EXT2	867270	862120	921880	1035400	724480	537490	595880	1401100	1271800	970050	731000	851400	980340
EZR	1280900	1070000	1056000	650690	610460	764690	209320	945170	684600	608770	169570	467720	340280
FABP5	2897700	2698300	1914000	1098700	181510	104630	1	541660	718280	1028100	252710	140530	184980
FAM129B	282890	273940	204830	139150	1	216770	142040	94636	168840	114370	134550	180290	244660
FAM3C	176910	153010	188690	226300	363600	373540	362220	373310	506040	348730	373810	374090	321030
FASN	290490	331370	194260	100680	1	1	1	1	1	1	1	1	1
FAT1	510560	377100	347110	421290	1	1	1	1	1	1	1	1	1
FBLN1	1912100	2840300	2632400	2139600	2710000	2226900	4831100	1324800	2181200	2926600	6.1147e+06	6.5355e+06	1554300
FBLN1.1	53717000	8.427e+07	71263000	56063000	189060000	6.3631e+07	235940000	5.4039e+07	59156000	101800000	303120000	4.5119e+08	123890000
FBLN2	756600	721630	641980	126980	281510	44514	727190	3866400	4156900	6096700	17735000	16831000	9610800
FBN1	39714000	40890000	45872000	41427000	5.0553e+07	36074000	32504000	24783000	22136000	19910000	39027000	54100000	4.3905e+07
FBN2	6.3814e+06	5227300	5326600	2680100	21432	1	3787.8	3129500	1719600	1685500	250360	78285	46060
FERMT2	737820	859020	802370	1025200	321320	391620	1	1	364790	245040	1	1	351720
FH	427770	400760	253540	152020	111810	1	1	132770	222210	103440	151660	153130	199780
FHL1	626380	2060800	2134000	5464500	355890	371370	419000	349740	62527	120920	647840	1329400	1784300
FKBP10	832110	558020	582390	1781800	1460900	1087900	997180	1267600	1576900	1885800	1292700	1253900	1361000
FKBP1A	9369400	7823100	6447000	6288400	2473400	3387300	2194100	2717600	3864400	2717800	3636300	4263500	5.9237e+06
FKBP3	1472800	1481900	1013000	680240	74302	106200	1	120760	226560	153780	1	222490	61063
FKBP4	387740	463580	405570	1	1	1	1	1	1	1	1	1	1
FLNA	9492600	9.1132e+06	7.3566e+06	8.9088e+06	1988600	5.3961e+06	2111200	3250900	3969500	3168600	3270000	2771900	3037300
FLNB	3109700	3245000	2607200	1582500	512720	1523600	763460	901350	1480200	1126200	1030800	1285700	1060900
FLNC	2980200	2731100	2252600	1314500	338650	793610	681910	1173700	1356600	1055200	1564400	1390500	1657100
FLRT2	600640	356140	366690	1	1	1	1	221810	651560	325990	1	1	1
FLT1	11418000	5835100	6.2547e+06	6411100	4706300	6.2857e+06	4037500	16960000	19928000	15743000	5534700	9309000	7.9195e+06
FMOD	18149	1	1	1	960880	4653600	539000	2230400	2838400	4233900	785460	283780	998980
FN1	5.231e+08	400140000	503280000	9.9221e+08	8.5345e+08	825890000	8.7052e+08	349970000	392240000	318410000	659780000	8.1007e+08	5.6379e+08
FNDC1	953200	1051300	1737600	1057800	7884500	6166800	5.3011e+06	5.59e+06	2037900	2896100	6.3594e+06	4786400	5.5171e+06
FSCN1	4928700	4383900	2836100	1600900	299130	828160	1	1185600	1643000	1281800	576260	953670	752760
FST	1240300	1598400	1472600	850800	1121500	1510400	985030	492100	1	1009900	1235500	410810	1761800
FSTL1	6.2602e+07	63962000	63033000	112280000	49255000	46431000	36065000	5.6473e+07	55975000	42297000	40160000	5.7447e+07	48549000
FSTL3	1351600	816200	1045900	946070	737350	217800	359290	4804500	6128600	4115700	449720	325840	404520
FUCA2	458540	353740	347530	1	207060	144370	1	448250	492070	265910	77206	113050	295300
GALNT2	1262500	1255300	1122000	1283400	777620	784450	798270	1025900	1311800	1001100	222440	538980	571980
GALNT5	848780	697730	670510	892690	1662100	628430	2349500	1786800	1079200	1454000	881310	1241200	1257700
GAPDH	14482000	13899000	9.0989e+06	8935200	1950000	5046400	2105100	4072600	7.3636e+06	5.5707e+06	2165600	2831200	3531200
GARS	461000	347960	357510	238260	77211	230260	1	209040	267260	233940	267200	251840	221020
GDF15	3316300	2847300	4312800	527630	1161200	2167100	895140	2288300	4.7988e+06	3471900	1228700	1125800	974630
GDF6	457220	442760	492090	853050	167750	197310	1	1	1	1	1	1	1
GDI1	1136600	999670	774080	626780	71538	616560	226680	620300	732970	644490	383560	442610	665080
GDI2	3585300	3332700	2616400	1976300	870160	1407800	948820	1268500	1768800	1397000	1309500	1528200	1866000
GGH	747170	621010	1	231740	1	1	1	878170	704320	610780	1	1	388810
GINM1	13384000	11134000	17232000	16553000	22437000	21936000	3.9995e+07	1	13684000	16510000	33633000	20841000	27299000
GLO1	534430	454960	498280	216440	134190	195010	220040	153590	152520	120760	142330	181280	150860
GLRX	198870	178640	259640	131080	1	1	1	159680	376550	332560	1	226230	220740
GLRX3	896330	540520	677940	382140	1	1	442090	1	262260	363830	259500	338120	1
GMFB	232650	234690	208170	199020	77024	108260	1	69940	139330	145840	109380	77669	91031
GNB2L1	1238000	1148800	744390	384700	51799	1	50187	14304	56517	1	30365	1	61795
GNG12	175390	150460	165950	112080	158820	157150	196190	263510	431170	414390	95176	75247	159800
GOLM1	10097000	7.9992e+06	7298900	5.3005e+06	4.7965e+06	4376900	6894600	14450000	13782000	11971000	3269000	2856600	3138900
GOT2	998890	808230	625100	235630	126850	170850	102450	346040	405630	160280	211030	226970	194460
GPC1	4218800	2731900	2622300	1669300	1286700	1962200	1512600	3746600	2379300	3131800	1072400	1375200	1278100
GPC6	192540	111730	161310	1	177250	245350	112760	308300	761380	823470	1	1	82016
GPI	2212900	2069800	1724900	1479300	1035300	1793300	1009400	1177200	1504000	1395100	1412200	1407800	1439200
GRB2	406470	441420	301450	389960	1	1	1	1	1	1	1	1	2393200
GREM1	1802600	1546400	1711400	659050	1	1	1	1	1	1	879520	582610	1246900
GRN	463320	615840	543670	394170	669140	309020	361040	314870	532930	317880	766910	990530	1
GSN	5591300	4406600	3976100	6236400	9.6647e+06	12799000	10793000	3235400	2665000	2379500	27814000	25371000	15113000
GSTO1	1485500	1186300	773090	193070	1	315490	1	386380	1117500	123770	296580	488730	436590
GSTP1	10281000	8.4994e+06	7174300	5621800	1587900	2739800	1042600	2241600	4464400	3349400	2038600	2234500	2727900
H2BFS	4874100	5605100	3783600	1593900	778720	859570	725570	947170	1350300	2014200	2997700	2662400	734840
HAPLN1	11407000	3984700	4.3881e+06	1297800	3850100	370710	1717900	1756700	1484900	3217100	1666100	1332900	1514400
HAPLN3	3356600	1168400	1143500	274790	1202300	211870	630850	493060	375470	699690	619970	386450	546390
HARS	625600	554990	479750	301890	1	128630	139000	189830	236760	152540	143050	182200	204000
HBB	253810	301860	372320	321740	815300	485670	868050	459390	625430	513370	825860	804380	919440
HDGF	771540	1410900	946400	1111000	1	1	249300	1	283260	1	1	1	1
HDGFRP2	485650	844870	610930	361360	1	1	1	1	1	1	1	1	1
HDLBP	479500	437760	421030	290470	1	1	1	1	1	1	1	448360	1
HEXA	400260	329580	398010	303150	682760	675740	783020	330770	425350	292850	556220	546500	415770
HINT1	983140	1091400	622450	649910	265280	347490	1	1	330680	1	223060	1	1
HIST1H1E	676780	1050100	616980	405880	1	1	1	1	1	1	282280	1	1
HIST1H2AJ	5424500	5493200	3935200	1417800	1527000	980200	868150	1206700	1536200	2383300	4090100	2722400	1035500
HIST1H4A	1419900	1658400	1058500	665590	715660	462180	529060	614110	711150	896000	1748100	1343400	853700
HLA-C	3155300	2186000	2534000	582750	1018800	547260	660750	785360	372880	311470	1	368460	1
HMGA1	692560	1200600	900620	954240	1	1	1	1	1	112030	1	127270	109970
HMGA2	2248500	3553500	2584700	1771300	1	1	1	1	1	1	1	1	1
HMGB1	1066800	1585600	1350900	617400	1	1	1	1	1	1	1	1	1
HN1	917560	789920	720960	485540	237050	1	1	421630	482500	508160	223130	277870	81667
HN1L	973180	852300	731980	273940	1	1	1	1	1	1	1	1	1
HNRNPA1	2414900	3259500	2643900	1586300	1	44660	55266	1	61626	233690	1	1	1
HNRNPA2B1	2533000	3336900	2120100	1591900	311200	206650	191570	366530	561820	526020	713860	502060	338480
HNRNPAB	860000	1089900	1059200	509310	1	1	1	1	1	1	1	1	1
HNRNPC	760470	932860	872600	173050	1	1	1	82841	69900	56376	1	1	1
HNRNPD	1283000	1763000	1295900	788460	217010	107410	1	158320	158560	187660	347580	341600	1
HNRNPK	1111900	1613500	1089400	978590	1	1	1	1	1	1	1	1	1
HNRNPM	389720	557660	467940	254940	1	1	1	93235	101890	1	112140	49642	1
HP	1015000	1027800	1216500	933690	2307300	1852300	2962700	1295800	1352900	1472500	2259800	2010500	2359800
HPX	19607000	19293000	25766000	20111000	5.2999e+07	37154000	5.796e+07	30499000	32555000	36400000	47416000	40666000	51407000
HSP90AA1	2984200	3652500	1896400	557970	1	121250	149420	179740	285800	176480	101650	360940	284060
HSP90AB1	4.7172e+06	5133800	3713900	1772200	778880	715850	841430	1268000	1257000	1242300	937330	1392500	943230
HSP90B1	472500	469580	462100	262120	328710	255810	348250	215670	266400	406430	583850	414160	345720
HSPA1A	1390500	1053600	774840	735000	379190	533400	1	278930	557420	417510	474990	371060	291270
HSPA4	1061700	1137500	867670	733280	270430	126170	1	357450	534760	270200	303230	435910	423790
HSPA5	3232200	2993600	3109400	2045700	1949600	3040700	2069100	1958300	2600000	2725900	3383400	2717200	2297400
HSPA6	6463400	6838200	5773900	5552800	1602500	2140000	1154900	2429800	3264100	2492600	1772700	2215800	1636800
HSPA8	6.7398e+06	6.5722e+06	5320400	3774500	1258000	1726200	1038300	1910200	2335300	1684700	1500800	1817700	1716100
HSPA9	1091000	1081900	647090	213720	70264	57187	1	179740	215500	76253	1	132260	171940
HSPB1	3301100	2981500	2552900	2833800	563730	1695300	852060	1361200	1743600	1374900	639430	677220	906810
HSPD1	401300	255370	296180	1	252830	223760	1	305720	395670	346270	188030	1	1
HSPE1	2399100	3227300	2052800	1370700	241760	382690	1	653500	584500	385450	346960	508200	332710
HSPG2	5.0271e+06	3389300	2532200	4972000	13576000	11208000	9.5527e+06	13843000	11497000	14999000	10089000	16496000	13108000
HTRA1	2772600	4291200	5281500	8.7122e+06	7561000	8.182e+06	6.5638e+06	3635600	3158200	4871600	6.1422e+06	6751000	3859200
IGF2	1346500	2744200	2358300	945920	1906400	9.0754e+06	4229700	1120600	1139900	1233400	1752300	1070000	2114400
IGF2R	430750	289330	334140	210740	1	1	266330	215150	274010	252510	63754	1	1282600
IGFBP2	2878300	14169000	22574000	46613000	2380300	14093000	12375000	67557	92458	67654	170320	103560	125010
IGFBP3	4.8073e+06	4618100	5507000	11712000	7.164e+07	26134000	5.6607e+07	24238000	35412000	41768000	4.9128e+07	65360000	4.5739e+07
IGFBP4	7.8719e+06	14431000	14075000	44499000	40009000	29803000	44799000	16518000	11844000	11307000	15424000	14947000	16205000
IGFBP5	38666000	19871000	18126000	10996000	8.3959e+06	15417000	20332000	4821000	11483000	17516000	31395000	20722000	27277000
IGFBP6	2767500	2319000	2080900	1833000	52159000	26418000	38101000	16848000	10369000	11908000	41467000	53132000	40483000
IGFBP7	7.4655e+07	86244000	122760000	246320000	131750000	215980000	145410000	107050000	118770000	7.4721e+07	99981000	86011000	97070000
IGHA1	943040	961400	1224600	1192900	2258400	1403700	2314700	1495200	1636800	1664300	1882400	1756500	2041800
IGHG1	2340900	2449500	2639200	2151800	5838200	4264600	6.8282e+06	3537800	3451200	3776800	6362300	4799000	5658000
IGHG2	1546200	1678700	1966000	1453100	4038100	2998500	4732100	2446700	2365200	2741800	4245200	3571200	4179400
IGKC	3368100	3431700	4314900	4442400	6591300	4608200	5344100	4487400	5.1468e+06	5389400	5616100	5609500	5.2642e+06
IGLL5	948220	1041600	1087100	1312300	1928600	1393000	1711300	1474500	1263200	1614600	1715800	1363400	1794200
IL6	1	1	119990	1	1	730460	243060	1013300	610970	342180	1033700	355040	702130
ILF2	747520	1045100	783080	442880	110810	1	1	201480	1	137300	230870	192720	113050
ILF3	627180	874960	656990	454830	1	1	25986	1	1	1	1	1	1
INHBA	5510500	3677300	3931700	6038500	1205200	1720600	1172300	1622300	5522000	1952800	1514900	635970	1279400
INS	1813100000	2116000000	3840800000	4.5187e+09	11979000000	4.3321e+09	11511000000	3825700000	2903500000	3392600000	8886800000	7.2313e+09	10454000000
IPO5	933290	831050	476880	51692	1	1	1	1	137750	1	1	1	1
IQGAP1	890180	716800	660450	646270	42032	510560	39918	482190	397480	501310	351560	421760	376870
ISG15	820300	614300	582270	609830	1	1	1	1	1	1	1	1	1
ISLR	251570	1027700	737280	1	18974000	25144000	18089000	755870	502980	1251400	17821000	16771000	16538000
ITGA5	742580	473860	690110	156230	1	1	1	395300	506590	1	1	1	1
ITGB1	2402500	1715500	1722700	1126600	167040	532280	70164	1356200	2005300	1521700	1	85330	1
ITGBL1	1	1	108310	3716200	12476000	16240000	17702000	322600	498950	1460500	6665700	5.8792e+06	9.0404e+06
ITIH4	3297400	2740600	3984500	3289700	8183200	5989800	10073000	4.8277e+06	5611400	6157400	7820100	6513000	7591800
ITM2B	1523600	1990400	4183900	6461900	9135300	8.6929e+06	8022300	1710700	1330300	1001200	7992400	5427500	8.397e+06
JAG1	1	137400	202350	473460	217970	198940	1	1	1	1	1	1	1
JUP	266360	245000	230500	173250	1	1	302680	133200	257650	385730	1	1	1
KATNAL2	750560	954420	686790	391750	1	498360	1	286360	388290	346770	686670	540760	577090
KHDRBS1	518110	787170	687920	278270	1	1	1	61577	80185	126660	75359	76439	1
KPNB1	11876000	9914100	11006000	6.7437e+06	2508900	3289700	3128100	6250300	5766800	6843800	3194300	3813500	3124800
KRT18	2429500	2192200	1172200	3581500	1	624950	1	1289200	1921300	1101400	745220	680200	1663500
LAMA2	324880	289800	490120	278130	1052400	589830	1557900	5.4794e+06	3952700	3379900	2038200	2108200	1686500
LAMA4	54735	936270	1385500	2693200	4115200	3030400	3344500	1662400	3209900	2129600	4628500	7.3243e+06	5391200
LAMA5	378420	898450	1168900	1456900	1	1	1	595960	1	60937	1	711580	379790
LAMB1	1433400	2841900	3756200	5933200	5313600	3993000	4308200	5258000	6588300	4683600	3641200	6304300	4511900
LAMB2	323560	332680	389780	338960	805770	503490	868140	211300	278000	9663.8	4568300	6105300	4837100
LAMC1	1726200	3906000	4922100	8621200	8.8058e+06	6329200	7981500	7.2599e+06	8447300	6236200	10197000	15958000	12469000
LAMC2	500510	286920	196040	1	1	1	1	304930	414880	1	1	1	160950
LASP1	3055600	3137900	2546300	2980800	990890	1367100	878510	1095700	1097800	989040	948570	844390	1018600
LDHA	19221000	19045000	15269000	19694000	10131000	26824000	12098000	7294500	9.8748e+06	7272500	15636000	17027000	16883000
LDHB	8559000	8.8386e+06	7037800	5469200	1609100	2340200	1636800	2590200	3605000	3135300	2239000	2823800	2838800
LEPRE1	1117100	976760	1008300	495600	708110	451500	550510	1218800	1459000	1025100	694310	585850	418210
LGALS1	28933000	23005000	18763000	19835000	7003100	8.5098e+06	5184000	7.5976e+06	12271000	6974100	6021500	7.8781e+06	7854500
LGALS3BP	2737500	3644000	3710300	1152300	4561900	4302700	3307800	6269600	6262500	5350700	3666600	4364500	3233200
LIMS1	996990	741100	513310	491740	1	1	1	1	245690	1	1	598870	1
LMAN2	382380	403020	299670	302790	575580	681990	591000	300610	619670	316970	251070	326140	1
LMNA	4690600	7.1094e+06	5585000	5815900	2722100	1611600	2046000	1020700	845720	889760	2812500	2689200	1426600
LMNB1	422310	916090	771310	368350	1	1	1	1	1	1	1	1	1
LOX	3691200	2238300	2241800	1163300	2756100	2001600	2273600	3455100	1985100	1829300	1307000	1147600	1710600
LOXL2	8.2188e+06	6199300	5562900	7378800	5986700	11311000	10012000	15955000	15050000	17132000	6.6672e+06	11863000	9488600
LRP1	1023700	799950	733700	781680	1127600	1059300	978960	785110	1071000	984800	909690	895560	996030
LRRC4	638960	497680	636890	768530	944990	1	1231200	559330	340520	1	1	1	769180
LTA4H	520060	461700	434050	324480	1	311650	1	1	325680	1	278670	330670	489540
LTBP1	3078500	4043200	4552500	9.3347e+06	10421000	4180800	3846300	4399000	4100600	3683500	2949800	3064100	1461700
LTBP2	1196300	996310	1138600	5359800	23308000	19992000	20799000	5683500	3001600	1913000	7227900	7.0973e+06	11706000
LTBP3	1477900	1750600	1878900	2492100	1919200	1614800	1056500	1964700	1912000	1281800	667130	1223600	1119900
LUM	1805900	3077900	3854200	3329000	25649000	31974000	31182000	53390000	51306000	124300000	47050000	29108000	42383000
MAN1A1	765370	879140	399800	240690	1	1	1	833090	1162700	718580	1	400420	231550
MAN2A1	282150	339200	323620	1	551430	1	457080	468970	401850	344240	398090	609740	376320
MANBA	224830	228240	139430	1	185210	1	1	1076800	1576200	1202600	226760	1	225300
MAP1B	2220200	2411900	1783500	1029900	424160	529010	126290	663270	590720	580090	498610	737190	889740
MAP4	3150100	3130300	2378600	1591200	850320	937580	622040	914990	839480	755530	1096300	1068600	1235300
MAPK1	542580	534400	346140	228750	1	262170	1	1	210300	1	1	1	1
MAPRE1	673140	655800	480280	393030	1	1	1	205660	236510	198630	215070	1	1
MARCKS	3910800	4509800	3668900	2566800	933250	1327700	1013000	2686500	3421000	3657500	1189500	1322000	1378300
MASP1	1	1	1	1	2309600	1	1368600	1	834500	617200	1638400	1371200	1791700
MATN2	1	1	1	229710	1	1	1	685550	482560	524210	1	1	1
MATR3	254440	350230	274700	132050	1	1	1	1	1	1	1	1	1
MCAM	1360000	771140	942810	741850	1	1	1	125850	1	258070	1	1	1
MDH1	3538900	3343800	2581800	1934500	819420	1181200	523790	1051800	1840300	1166600	1109000	1484800	1691800
MDH2	2430600	2391300	1642500	948920	236010	597710	269830	615980	849690	501140	578740	616920	834390
MDK	3998400	4551800	3286600	1008400	1	1	117950	1962800	672590	2582000	1	1	1
MEGF6	1	1	66329	965680	687470	817240	775060	1	1	1	298970	366940	296660
MFAP2	6.4409e+06	4986400	4504500	1024300	1782500	1338700	534150	4775800	2216500	4010000	1089400	669110	1006100
MFAP4	907040	1349600	971100	847550	120420	183460	156040	1	163610	268510	362410	1	190870
MFAP5	1283900	74724	55745	1	9.8816e+06	6432600	12213000	1362100	123340	974950	16043000	14662000	17096000
MFGE8	456560	481210	496500	306810	2534100	2284100	2816700	3435700	1931900	7342000	1349500	1829100	1220400
MIF	6.4562e+06	5449900	4071300	3431800	1239800	2952400	1931200	1810000	2987900	2320200	1929400	1593000	2854000
MINPP1	662090	387790	385870	326410	604980	716430	666810	667910	981620	876610	645050	616200	742880
MMP1	37428000	20815000	22373000	23700	1	1	1	633180	1037600	56582	51958	125000	38811
MMP2	10827000	14194000	10316000	10761000	71938000	25135000	48025000	20440000	36277000	27940000	40604000	36714000	26958000
MOXD1	288210	184590	188060	1	1	1	1	76252	74670	141430	1026900	817410	714390
MRC2	870630	707070	555640	399880	479960	406090	103270	446840	542400	553340	172010	162140	300710
MSN	10061000	8.9741e+06	7.3573e+06	5.2968e+06	3202400	5603400	2212200	4556400	5170100	4.4059e+06	3589600	4860300	4690200
MTAP	325180	266090	215230	170450	1	1	1	117470	182240	119900	118820	119080	115910
MTPN	2510300	2198200	1644200	1293100	1	889990	611920	771090	1095500	1012300	789650	886000	1198700
MXRA5	51219	92005	92765	1	83768	435600	163260	328040	216220	355090	175690	75399	140980
MXRA8	905090	1017800	832710	1043700	1017400	638580	691530	636330	618910	502810	507600	387230	583000
MYDGF	777950	574740	533480	363910	476570	650620	489970	863080	1065300	938210	1	761260	884000
MYH10	518900	1107700	934430	2120800	1	1	1	1	1	1	577340	1	400730
MYH9	7928600	9.2463e+06	8323500	7.8679e+06	1288800	4092200	1999300	2016600	2543100	1872200	3678500	1997900	3392000
MYL12B	3552500	4274000	3652100	4596600	1146700	2073700	1250200	1269400	1796700	960750	2174000	1200400	1785700
MYL3	1561600	2020700	1196500	1886900	1	849020	1	1	1	1	1	1	1
MYL6	8.1848e+06	8.9009e+06	8.1053e+06	8979100	2126100	4399300	2756000	2670200	3694300	2715900	5312700	2347500	3570000
MYL9	1085800	1383400	1145200	1891200	202110	483510	286390	284330	338230	458900	380090	1	319850
NACA	646980	758970	668190	402100	1	1	1	138710	231460	1	1	141560	1
NARS	236520	244610	214050	143080	1	1	1	78075	82353	85844	1	60724	68564
NBL1	692030	872390	1124400	1611500	1493400	799520	2852100	608410	815560	631610	1678500	1479900	1598700
NCL	1838300	2658900	2334000	1116900	67892	1	94319	67543	55389	62192	115550	260670	99166
NEDD8	680230	573410	500850	396270	1	273220	1	221690	414860	398230	373580	1	337240
NEGR1	223530	208620	262330	1	516940	1	544790	384580	785140	657110	1	259530	1
NEO1	425620	312070	259560	51009	448530	435810	336240	665000	733080	512040	61851	217980	231490
NES	759530	562990	543140	22249	1	1	1	1	1	1	1	1	1
NEXN	2702300	2868000	3725000	3120000	3141600	3210600	5844200	3608400	2700600	2573300	5503200	2582700	3797600
NID1	3637000	4283200	3015900	2512300	2492100	2432300	3204100	3702500	4913600	4203500	3304800	6731000	2798700
NID2	738070	1270000	1591500	3840700	1380600	2410400	1309800	4456200	4698100	8.6641e+06	1499600	2069000	1498000
NME1	2438000	2358000	1807200	2098800	444930	518950	1	707520	1	1	1	726320	615190
NME1-NME2	8120100	7.2467e+06	6.03e+06	5667000	1298000	3271300	2068200	2745500	5013700	2965000	3137200	3906200	4006500
NOTCH3	237020	221630	276170	389000	366020	629200	301550	1	1	1	1	1	216300
NPC2	3113200	3235900	3286000	4511400	4.8038e+06	6026600	5368800	3089000	5225400	3370200	2986900	2415000	2163000
NPEPPS	4600600	5273200	4478300	2864600	2194600	3429500	3389500	5050300	3884300	3843000	2074400	2261800	2410500
NPM1	1142900	1701800	1499700	1022100	314870	1	228730	1	213220	367780	302130	292830	109310
NPR3	1	1	1	326910	248000	116400	171540	1	1	1	1	1	1
NRP1	1329400	1362300	1319100	1085700	922370	706840	761100	1365700	1709600	1627200	1131100	1049600	1037200
NRP2	1366700	975900	732300	42380	1	227600	67714	1100500	1423800	1281500	1	1	1
NSFL1C	366860	459290	257370	271160	1	1	1	1	139120	1	1	1	1
NT5E	217220	142110	161250	1	221470	1	135230	236830	446400	235790	1	126800	1
NTM	1563900	783080	523030	226230	396510	318850	321450	136350	264570	1	285400	308870	392100
NUCB1	4649500	4.8607e+06	4047400	5.8199e+06	9.7964e+06	9740600	8026800	6039000	11882000	13115000	8858700	8.6527e+06	7.5195e+06
NUCB2	1133600	932250	765770	719890	1083400	1410900	1013000	1432500	2094100	1943600	1078000	858970	944750
NUDC	815320	941790	681280	479000	1	1	1	1	1	1	1	1	1
NUTF2	1737600	1536500	977440	865730	1	309660	1	239650	525800	335530	209270	360670	277030
OAF	901480	935760	658120	256830	296020	1	204840	544030	840790	350380	2135700	2365200	1867500
OLFML3	3150400	4004700	2212200	584810	3129700	1281600	1987100	5072700	4422300	6656700	1776800	1184000	1009400
OTUB1	288770	351020	314650	281060	1	1	1	1	126790	1	1	1	1
P4HB	1339900	1108300	1432700	778930	1434400	1693000	1673900	2045500	2870700	3132400	2583600	1933400	1669000
PABPC1	646910	753630	544710	424440	74119	1	1	40818	141640	91254	1	1	1
PAMR1	1467900	1629700	1196800	1185500	1	1	1	2124900	2654200	1812000	3615100	2705400	2254900
PAPPA	2134000	1896200	3087200	2879000	1	1333200	440880	3338100	5.8569e+06	3345000	909070	475800	1044600
PARK7	3473600	3692600	2864100	2841200	1105200	1536100	1154500	1137000	1468200	1339500	1197300	1590900	1760900
PARVA	1219200	1153900	1137200	954980	1	391050	1	308010	570570	1	1	1	1
PAWR	303830	388940	254990	319080	1	1	1	1	1	1	1	1	1
PCBP1	1366200	1710200	1156700	742100	1	1	1	1	450620	197600	180910	348990	327240
PCBP2	293310	283700	1	1	1	1	1	1	1	1	1	1	1
PCDH10	686740	199150	270740	78440	1	1	1	328210	686430	692880	1	1	128790
PCDHGC3	471320	599570	483370	381240	340130	192640	1	1	235160	1	1	1	1
PCNA	652580	816040	500220	311880	1	262410	1	1	167000	1	1	1	1
PCOLCE	18022000	17023000	12016000	10861000	32113000	13112000	23049000	7892100	8.9055e+06	8.6852e+06	14099000	14749000	10408000
PCOLCE2	229610	31526	1	1	1055300	562770	1616200	60203	1	31515	5055000	4284100	4762300
PDCD6IP	691930	705270	605890	420750	267560	1	1	1	265860	286080	1	268720	246370
PDGFC	220630000	106540000	79525000	1	123030000	43989000	151910000	131660000	1	1	104790000	1	81513000
PDIA3	1835100	1652900	2006000	1321600	1293500	1601100	1608700	2065000	2407100	2199300	2568200	1677500	2065300
PDIA3.1	2494500	2197900	2399500	2468700	1569100	1859600	1506100	1972500	3086500	2639800	2678600	2190400	1889400
PDIA6	582360	651650	761820	589190	467310	446320	445990	255560	596720	586810	684670	480870	442240
PDLIM1	861290	777580	661270	593170	1	274740	24069	1	1	1	16630	10229	1
PDLIM5	3238900	3477000	3266200	4153500	1224500	1382000	1620800	998680	1142500	737200	727560	902130	1253300
PDLIM7	842220	881970	543350	543380	1	215580	1	119580	1	102170	1	1	169950
PEA15	438890	246510	247720	292860	330580	280950	130330	185200	317230	303480	283630	293720	345250
PEBP1	3710500	3290900	2555100	2299800	1079800	1766700	931390	1121800	1742600	1305500	1456300	1589700	2109400
PENK	1	1	1	1	6.1003e+06	7012300	2387200	1	1	1	1	773170	956640
PEPD	234890	214860	213590	141920	148940	1	1	148890	124500	124810	152480	104220	164740
PFDN2	310530	431920	340630	249720	1	1	1	1	209930	1	1	142410	1
PFN1	31255000	26188000	20603000	19392000	5729000	7567300	3612600	9.0548e+06	15288000	9.2402e+06	5071500	7.4995e+06	7232900
PFN2	1313400	1462000	789090	1015900	1	1	1	1	1	1	1	1	1
PGAM1	5356000	4627800	3929500	3839600	1370100	2436500	1143500	1977700	3441000	2304500	1850200	2456200	2906100
PGD	2344600	2462700	1753700	1001800	1	74217	1	1	59525	587130	1	1	85291
PGK1	3757200	3454500	2147200	2201800	475640	1543400	427260	980590	1621900	1183400	607370	697740	913830
PGLS	733270	609700	459960	404170	224570	325270	238280	226560	356960	329280	256510	336520	411090
PGM1	443770	409730	300920	361010	281040	552170	214050	382120	451130	366760	318350	345340	611460
PHGDH	328640	427760	280270	165230	182360	1	1	1	225250	1	1	255970	1
PHPT1	2496500	1587000	1362300	1285800	1	755970	1	586960	876950	665590	182460	1	96170
PI16	1	1	1	1	1	1	1	1	1	1	22171000	17908000	6677300
PKM	14404000	11984000	9146000	7187200	2955100	7709100	3282100	5557800	7841900	6378700	4557000	5.2033e+06	5.9763e+06
PLAUR	627180	437660	373210	1	1	242300	1	493410	748630	779550	1	236360	136490
PLD3	454200	480650	236910	214610	1	1	1	1	1	1	1	1	1
PLEC	6767400	6460000	5187300	3350100	2784000	5662800	3011900	1359400	2774800	1415000	3241800	3578100	3682000
PLIN3	1277000	975750	764940	488460	286880	237460	227550	423410	515020	313150	181710	226000	653420
PLOD1	4334500	4257600	4185400	4911700	3693200	4315700	3742500	3315100	3827600	4.0209e+06	3770500	2615100	3482600
PLOD2	2101800	1685100	2028700	1564600	421160	2696900	877270	4094400	11856000	5169400	820140	808400	912810
PLOD3	3607100	2232500	2244900	1269500	2377400	3253700	1502200	2277100	3521600	2837400	1391200	1260600	1758100
PLS3	4655000	4.7162e+06	3878800	3656600	910430	2412000	1183100	3492800	4149600	4741900	1773100	3118700	2625800
PLTP	633070	928340	824360	640460	223180	156510	202950	530500	303580	475020	258570	176980	213970
POSTN	14314000	11526000	14019000	15443000	863800	2303800	3557200	8573500	7383900	8687400	9.6054e+06	8722400	30238000
PPIA	15282000	13169000	10146000	10139000	1890000	4193600	1707800	2967100	5249100	3211500	2215200	3043100	3526100
PPIB	4243900	4098300	4412800	3420300	3829300	3968100	3953000	4254600	6.2315e+06	4824900	6482900	4918900	4722400
PPIC	100680	1	131590	1	722840	553180	342620	1	224560	208670	292790	236330	187600
PPP1R18	492760	478560	527120	639960	294610	283710	229990	415140	256080	1	317600	329440	397170
PPP2R1A	528060	454410	344630	232920	1	1	1	223860	123250	177530	1	116010	178490
PRDX1	8.6701e+06	9.4386e+06	7239500	5845200	2262500	3670700	2789100	3087200	4.4909e+06	3229800	4210400	4345300	4240700
PRDX2	1868400	1582900	1162000	1371600	522420	567190	759020	664550	1043800	798190	695770	704840	792680
PRDX3	598940	565040	428300	338690	1	202290	1	1	1	1	210160	1	140160
PRDX5	651100	606430	393700	386780	1	302640	1	273580	370470	219970	230890	263780	234030
PRDX6	5270900	3717600	2777700	1818900	736400	1069500	751510	1679300	2453700	1927400	1411200	1215700	1613300
PRELP	1	1	1	124170	543390	381890	449610	1	1	1	744910	381260	833310
PREX1	853880	723010	1182500	1515400	2377800	1106800	2003300	2084300	2644000	3648700	2085000	1781800	2167700
PRG4	1	1	1	1	1	1	332470	1	1	1	5144900	2957600	1603100
PRG4.1	102880	1	1	1	22324	60679	727760	1	1	1	17019000	10865000	5.358e+06
PRKCSH	494190	451410	479480	309440	1	347780	486180	469370	642360	556380	1	497260	475730
PRKDC	12959000	9.7647e+06	13842000	30455000	54263000	37391000	5.8489e+07	14746000	17696000	19454000	40104000	39974000	36836000
PRNP	2633600	1413800	1331900	834180	1622900	4344800	2649900	3097000	5300700	2968500	3045600	2363600	1676500
PROCR	1400800	644180	613650	393570	502380	618040	411670	1848700	1821100	1369800	3025100	2415500	3092700
PRPF40A	1624100	1	2523400	1	1	1	5385900	1	1	1	4331800	3155300	1
PRR12	447060	705130	511560	1	691540	1	1	1855100	1369900	1589200	214900	727810	673390
PRSS23	1877800	1559500	2062200	1523800	1851300	2167100	1428500	1017400	1429000	1401800	1526500	915820	1668900
PRSS3	628750	623960	706170	782730	1642000	863410	2183000	1197600	1203200	994550	2103700	1378700	1375900
PSAP	2728500	2676200	2528600	2121600	1413400	2155700	1766900	1255900	2526900	1470900	2596200	3396500	1763300
PSAT1	1610300	1380800	1082000	613480	500700	1673800	1	510060	526430	724380	157690	1071000	1150900
PSG5	1	1	1	1	1	1	813680	1	1	1	461800	432930	1231600
PSMA1	837540	851870	721510	393700	1	234640	1	1	285730	1	1	344480	231600
PSMA4	728010	741480	657320	238770	1	230540	1	1	143650	156430	212830	126250	115610
PSMA5	896960	996690	977340	628880	1	454120	1	1	1	400290	423470	304850	350800
PSMA6	1088800	1144200	997310	617250	251220	372120	1	466130	333150	550460	676270	308840	415060
PSMA7	1317400	1353700	1179900	887730	83815	484350	193100	635540	605950	721150	716320	392920	385140
PSMB1	759150	912060	798950	517740	1	342330	1	328200	301410	405330	202630	261240	240500
PSMB2	397550	417410	382060	250420	1	140830	1	165770	167000	158620	1	196160	1
PSMB4	905520	853500	688830	527900	1	374430	1	235820	464680	1	413820	1	1
PSMB7	650820	775980	667710	458670	148200	173750	1	325720	298830	359150	204370	164720	1
PTBP1	628720	940350	776200	586640	1	1	1	1	1	1	1	1	1
PTGDS	1	1	1	1	1189300	1382800	942820	302900	425400	188730	1	277370	179380
PTGFRN	747230	756870	755160	901850	87202	1	1	249540	329960	1	1	1	1
PTK7	6.0216e+06	3277300	2315800	923500	93046	255320	16403	925910	3001300	2690600	1	1	1
PTMA	4108700	4959800	4584800	2433500	591930	1	1	903170	825200	1	288630	929110	1
PTMS	1959100	2357100	2006500	1766100	1	287600	1	290500	1	1	1	1	1
PTRF	1029400	1178500	918330	1818000	467790	1186700	744400	466930	1	373270	910840	999070	1131500
PTX3	12242000	18622000	21053000	4210500	5745200	16372000	6.4125e+06	20380000	13154000	12678000	9328800	10682000	8185000
PVR	1747500	1513900	1526700	1302100	1	1	1	2147600	3096200	1	1	1	1
PXDN	6.2223e+06	7586400	6701100	6.7754e+06	2816400	2391900	2531400	6857000	6981900	6.787e+06	1947700	2142500	2032600
QARS	388270	308410	295490	302530	1	1	1	1	100940	127990	1	1	1
QPCT	486040	440340	520980	342880	1	329730	1	377420	1	463860	1	1	383830
QSOX1	21057000	18311000	18586000	16402000	25125000	21835000	19774000	39394000	36370000	31817000	16318000	18048000	16050000
RAB1A	487250	477410	409350	209320	189390	146960	251160	150000	271590	233070	164860	1	214720
RAB6A	1	608210	451280	284580	1	1	1	1	1	314650	1	1	1
RAD23B	1634800	1611900	1194000	1153700	223400	429050	146680	114020	368950	319310	382070	437420	437740
RAN	2327500	2733200	1778200	1175100	387900	372610	134090	465450	634970	509250	388370	578470	433270
RARRES1	1	1	1	1	1	1	157720	818550	798310	812630	175020	276370	1
RBBP4	658470	820070	502220	269230	1	1	1	1	81089	1	1	103880	1
RBMX	826990	1357500	1128000	655360	1	1	1	1	67897	1	1	1	1
RBP4	374080	370550	634280	561020	2864900	719580	2283600	710630	530070	1	752530	489810	613980
RCN1	2021600	1296300	1173200	1045500	1218500	2010300	1372300	6.1459e+06	7.0653e+06	10242000	2609900	2864000	2868200
RCN3	584760	611670	843260	512000	1862500	1111600	1358200	1613800	1896000	1010600	1334900	1265700	1232100
REXO2	1187500	1223400	846450	547350	287610	315100	270200	320860	538530	457580	451970	352600	641590
RNASE4	631420	735350	744750	1361800	1817800	920250	1607000	1350600	993740	1239400	849830	1142700	1259800
RNH1	1149200	947030	609070	603490	362130	588600	445660	531310	692160	313320	432340	693760	798120
RPL10A	2155600	2738000	2277900	1348400	563840	455660	494820	703840	770930	818770	930440	887670	688900
RPL12	3284700	4035100	2824900	2142600	710110	462490	171080	919670	911490	1064800	880880	934820	900270
RPL18	302410	298320	281630	184370	1	1	1	205730	223250	165120	276710	216160	122650
RPL4	663190	765220	693730	319980	298550	132770	251620	289830	358500	377180	428910	360480	290240
RPL5	1605700	1937700	1358300	582340	62816	78320	1	347130	344660	241930	214040	235330	245020
RPLP0	1102700	1617400	1276000	590100	1	1	1	86413	177290	183290	90661	322430	173340
RPLP1	619180	737480	741470	450820	1	105890	1	160470	256780	248560	159470	156260	92566
RPLP2	1474500	1756200	1374800	740750	290300	299740	86892	432250	436140	323060	325650	325150	455420
RPS12	1201100	918140	844300	550270	218080	153180	91681	307280	326240	255840	116530	263500	333360
RPS21	1267500	1741600	1373000	1057400	1	1	1	1	231380	287290	1	425540	317960
RPS27A	11558000	10487000	10832000	7.6672e+06	2579600	2239800	2114400	3524400	6520000	5673900	3131900	2944600	2672300
RPS28	2595300	3261300	2541500	1581100	860190	472450	484780	792850	758150	717690	655200	724970	827200
RPS3	1296400	1137600	1048800	803890	543100	229970	418170	608540	564750	516040	788820	757570	451270
RPS5	209380	215460	221920	125150	1	71411	1	153030	1	187870	153130	159390	1
RPS8	464030	499110	404960	294970	1	1	1	410170	302080	357070	346700	405520	1
RPSA	1194400	1775900	913900	571650	1	1	1	333890	290020	176920	1	1	185050
RRBP1	1821700	1900200	1113200	1157700	1	307920	1	103400	379490	255190	509160	446850	567780
RSU1	853000	597990	686260	814990	1	220760	1	1	441190	175330	1	238360	1
RTN4	2703800	2177900	2080400	1938600	1338200	2419800	1533200	1388400	1997800	2089900	2276000	1876100	2442900
S100A11	10863000	9.9828e+06	8.5887e+06	9871300	3467800	6415400	4106400	4831800	6535300	5417000	6024400	7679600	6215500
S100A13	2134500	1668400	1114700	691780	1	987210	1	392250	677250	1	841970	1105700	1253000
S100A4	1	109890	149040	1	1	1	1	144550	1	160950	2763700	2104800	2379700
S100A6	6.5482e+06	5760800	5929000	7240800	7.724e+06	15512000	10413000	7.9738e+06	10389000	7941000	11211000	12174000	11581000
SBDS	347590	297730	294540	1	1	1	1	1	1	1	1	1	1
SCG2	40445	181410	300210	1297300	1	35878	1	1	149440	122650	1	1	1
SCRG1	1	308260	428240	220870	868390	739100	416400	869020	1352900	1931800	627690	445370	851050
SCUBE3	2509000	4723700	2465100	4802500	2098100	49204	1293900	25973	16888	1	3499900	2019400	6257500
SDC1	2547600	1315900	920540	159110	1	83011	1	799990	586850	650440	216030	1	120240
SDC2	557260	921110	1439800	4206600	1	695300	1	1	1	1	1	1	1
SDCBP	668940	704760	664730	366730	384480	226170	344960	289610	348870	286470	302450	250730	66617
SDF4	4008800	2969600	2716400	2587500	2858100	3320500	3207000	5917400	8.078e+06	5818500	2457800	3212000	2562300
SEC22B	1276000	1220800	921450	1078300	146320	61439	276350	316880	539450	365330	204050	282440	355470
SEC23A	545790	542280	447950	359950	155700	156820	1	123600	193140	164540	147540	184010	267650
SEMA3C	85368	50208	1	1	377720	108910	525970	321260	241850	272840	1215800	795770	903320
SEMA7A	4068400	2792000	1545600	557680	3380100	653480	2551600	2034200	1588800	1059600	2864200	2753100	3226500
2011-09-01	885140	1171300	944430	652950	280250	529030	1	1	418410	1	405970	578780	539020
2009-09-01	1543900	1720200	1166300	1280200	1	1020100	1	578520	421940	1	1	813070	908270
SERBP1	1830100	2065900	1774300	958130	304120	314200	191190	511390	474870	347320	242590	356050	354700
SERPINB6	597530	399970	302700	136350	1	152330	106620	353630	597080	548460	721390	731930	1140700
SERPINB7	1255100	338430	92165	1	1	1	1	409200	851490	442040	1	1	1
SERPINE1	44848000	28612000	35474000	14659000	28239000	38482000	36134000	91150000	138520000	44457000	26577000	27466000	26508000
SERPINE2	4515200	3958500	4579400	989570	22204000	26640000	31454000	22746000	28723000	25512000	21885000	19749000	29711000
SERPINF1	1568000	2994200	2134300	1029800	8.4499e+06	2118400	10993000	2259800	3708400	3120700	4764500	9566600	3768100
SERPING1	45316	121520	141880	36997	7414200	2449500	7331400	168160	152690	327750	7.1995e+06	4972100	2717000
SERPINH1	9626700	6.8699e+06	6.003e+06	6048600	4.7724e+06	9.1949e+06	4033100	17032000	20537000	23891000	6206900	7.8932e+06	4306700
SFPQ	660260	1146700	758360	534340	1	1	1	1	1	1	1	1	1
SFRP1	617410	1057800	951170	589890	1	1	1	1	1	1	29840	1	130960
SFRP4	1	1	1	1	626960	525760	722470	1	1	1	2182200	768980	2359000
SH3BGRL	1666600	1295800	1216100	1723200	480280	684820	397350	338520	558150	482270	511730	568070	596020
SH3BGRL3	11140000	8.7133e+06	7.7487e+06	6.0794e+06	7020600	6.7333e+06	5667500	5709000	6210100	5.8963e+06	7.0799e+06	8.9983e+06	10554000
SLC1A5	698960	592130	523150	235870	314560	281560	174800	913270	1396200	1875200	1	1	1
SLC3A2	521890	423530	395930	99877	204860	215670	1	436170	804850	1010000	42844	132310	1
SMAP	522060	640190	440660	1	1	1	1	1	1	1	1	1	1
SMOC1	1	1	1	1	1763800	1360900	926290	1	1	1	1	1	1
SND1	524270	462880	413040	309530	1	1	1	215940	219110	168190	153760	1	105120
SNED1	1	1	1	1	695100	1	1069800	1	1	1	1	1	1
SOD1	3884200	3485900	3065400	2993300	1580600	2810200	1986000	1699300	2535300	1885900	1973000	2141600	2743000
SPARC	3887100	3811100	2746400	1702300	3169600	4001000	6.6471e+06	4277700	4933500	6458300	3650200	2229000	3242000
SPARC.1	210920000	193930000	229620000	227640000	185690000	400070000	245740000	314820000	387280000	424380000	176790000	165930000	187610000
SPOCK1	364380	748670	1075800	372220	2137700	2380600	2364700	3262000	2147100	2626700	2406900	2938200	3098100
SPON2	36476	300120	417990	241070	1	87517	292450	2267700	2619400	2725500	340240	765720	158740
SPP1	1334900	960400	1211200	1	1	294620	1	1	739640	1	1	1	1
SPTAN1	1080800	1761600	1326400	1017700	342540	1069600	667380	291980	559330	82270	958350	1116800	917170
SPTBN1	25202000	27983000	33422000	31842000	20902000	27516000	78532000	16984000	24215000	25676000	27614000	30546000	29115000
SRGN	381300	634420	1136500	2486400	5.512e+06	15989000	6078900	842930	389350	599290	5202500	3435000	4460900
SRP9	236400	250710	162300	137850	1	1	1	1	1	1	1	1	1
SRPX	2022600	1425300	972400	549140	717600	308770	754920	498180	485790	366890	670800	934010	597120
SRPX2	1139500	897350	664160	301980	438400	225480	398570	276010	690500	320490	296830	76769	344860
SSC5D	3174500	2603100	1822000	2295100	5347000	983880	3422700	73457	803010	137990	1438900	1470200	2022700
STC2	6.1632e+06	6021500	10452000	20895000	4578800	4827000	4223300	6.3814e+06	13088000	5679100	1898500	2097000	1471600
STIP1	901250	858590	538750	500600	1	39174	72743	35347	250370	162550	46421	128090	297830
STMN1	3934400	5203100	4105900	1266300	615230	1	1	981720	349140	347720	76988	277270	80677
SUGT1	915350	1143500	865070	776020	1	1	1	317880	1	1	1	1	1
SULF1	87171	1	1	113930	2209800	712330	1271500	1336800	1535700	1631600	638710	555160	911640
SULF2	404030	403530	323980	1	335130	270890	570540	944510	637250	1525200	594290	297660	427990
SUMO3	4693400	6531000	4.7989e+06	4154700	1	1	1	1	1	1181600	1	1404600	1480600
SVEP1	1	80529	144510	296410	361810	1	565550	354440	127680	566900	695250	1343200	782740
SYNCRIP	1223800	1524200	1179900	717440	328980	142290	395210	296270	361440	312400	464540	1	439820
TAGLN	34345000	30928000	23094000	36044000	5935900	12651000	6034100	13407000	17777000	13025000	6076900	3614100	6890400
TAGLN2	13985000	12818000	11390000	10627000	1520900	5868200	1606700	2653700	4606200	2931700	2148700	2221500	2945600
TALDO1	1666900	1534000	979660	1040900	242710	590040	332730	311620	513840	365830	423150	486310	402560
TAX1BP3	477870	307930	263730	266110	184820	1	120710	288420	282790	204970	269540	325620	245990
TBCA	1831200	1927000	1588800	948810	383570	1	132650	722750	1193400	649720	554590	562170	765300
TBCB	345270	240840	232920	143830	1	1	1	1	95781	1	1	1	1
TCEB1	479830	803340	538040	565280	1	1	1	1	338460	1	1	1	1
TCP1	340160	397640	358580	208560	1	115580	1	127330	154860	136270	158000	191410	144230
TF	1567600	1749400	2161600	2569400	4151300	2561600	3791500	3343300	2980500	2127200	3510900	3082200	4347800
TF.1	8.8854e+08	890780000	1206400000	1115700000	2305900000	1625300000	2339800000	1413100000	1483700000	1638600000	2067200000	1922700000	2140100000
TFPI	635770	827680	1720500	1623100	692830	1458500	1472600	1672800	2021800	2201800	1346200	1253700	989990
TFPI2	1	1	48713	2626200	1207000	353200	503810	7.7523e+06	23208000	17031000	7056300	2274300	3112100
TGFB1	2214700	2377000	1888000	2152300	1052700	1440900	205550	1028100	2021600	807420	120130	1	142080
TGFB2	2835800	2680600	4496700	3997300	1	408110	1	661470	336700	1	1	1	1
TGFBI	160490000	157910000	102080000	43397000	119840000	110410000	93293000	59234000	125840000	119810000	101330000	107460000	112770000
TGM2	372700	108810	74646	137930	1	1	1	119880	737390	418400	388180	1	482450
THBS1	33396000	23000000	22710000	45082000	26607000	27669000	29359000	13209000	15260000	11378000	28315000	20834000	48583000
THBS2	8.5064e+06	13258000	12147000	28137000	9452600	4115600	10299000	26763000	17265000	19280000	7.5517e+06	3251200	3856900
THBS3	910210	690360	663610	668010	1380500	1162700	1924700	880810	533510	514410	132090	1	107110
THY1	376110	192070	303550	1	691250	943870	1075000	2042600	2993100	1457800	1100700	675880	941210
TIMP1	37433000	29354000	31339000	22634000	118190000	369420000	227110000	172380000	207030000	166560000	338200000	304910000	403570000
TIMP2	11227000	15032000	13532000	11835000	16049000	13171000	13517000	16435000	23015000	17206000	18628000	26024000	16958000
TIMP3	1	1	1	1	304090	694190	465800	399210	245060	283920	1017800	484540	1491100
TINAGL1	1	1	1	318210	890330	1320700	905080	354340	958050	759520	285350	623430	694700
TKT	3979500	5.0058e+06	4362200	4526900	921370	1203000	860960	898180	1364600	1231000	1125300	1126000	1330400
TLN1	2333000	2412300	1950500	1729100	142080	771870	179920	817110	942220	694570	504160	709310	648640
TMSB10	53592000	45732000	31685000	19109000	12024000	7.3081e+06	8.0319e+06	20175000	22571000	19272000	14846000	14970000	13687000
TMSB4X	80241000	73743000	70594000	4.4787e+07	30469000	32424000	18966000	37780000	35404000	28501000	28526000	24126000	44312000
TNC	12952000	14108000	16842000	9.7939e+06	20395000	6048000	9.7625e+06	6.3901e+06	5.5574e+06	7034200	2565600	2833700	2645200
TNXB	13398	9379.5	2283.1	1	1	1	1509.1	1	5097.9	3739.9	14735000	24835000	13888000
TPD52L2	983770	799240	609170	615430	350110	551190	448010	387670	552290	363070	725700	495040	968460
TPI1	11911000	11460000	8565900	8.7019e+06	3246600	5.6949e+06	3498100	3447400	5751600	3607600	3792600	4394300	4595200
TPM1	6353700	5384300	3907700	3849600	916380	4235900	1864100	1888700	2253400	1884800	2120400	998230	1918100
TPM1.1	2945400	3278200	2527600	3693700	608230	2882800	926450	1445000	1673900	1524300	848400	495720	998180
TPM1.2	11334000	11755000	8.7654e+06	9.9173e+06	1847400	8.0693e+06	2668300	4602600	5.6966e+06	5423900	3869600	2203800	3803300
TPM2	1979800	1788000	1336000	1360100	503540	1765600	940140	1704600	1807000	2232000	1180500	408210	1187700
TPM3	25961000	28354000	24140000	21692000	8596600	19649000	9.5647e+06	10722000	13234000	11223000	13050000	12486000	15252000
TPM3.1	8261200	6266700	4777000	4845700	1046400	6418900	1390700	2845900	3465200	2747500	2110300	1298400	2750300
TPM4	7482200	9327800	6.9431e+06	7925400	2635900	6.115e+06	2458900	4229600	4679100	4104500	3812800	3653800	4023700
TPT1	2363600	2072000	1568300	1091900	343380	490440	96337	883980	1163800	699820	416180	597150	545800
TRIM28	1	957140	1	286260	1	1	1	1	1	1	1	1	1
TUBA1A	330180	219090	183540	172090	1	1	1	65434	1	128600	1	1	61896
TUBA1B	4.3678e+06	2897000	2749700	2079400	1334300	995850	1160100	1666600	1843000	1717500	2034700	1591100	1529800
TUBB	2887200	2158100	1725200	1380800	596400	608140	42009	1089500	1122200	1028500	978260	663940	787140
TUBB3	657270	401880	362310	231090	1	1	1	98238	1	225370	153680	137640	130500
TWF2	1388800	1337800	1031600	514590	1	307870	1	350300	599970	285850	1	368390	314730
TXN	11566000	10948000	9606400	8330800	5280700	6.6275e+06	5.4344e+06	4752500	8.9069e+06	7.2449e+06	6548600	9362900	8.762e+06
TXNDC17	1863900	1634300	1399400	1021800	410830	570150	444180	585780	846300	640920	575190	580600	885620
TXNDC5	707520	774870	815130	815350	682260	232600	500220	1284200	1706200	1589900	1176700	672140	764130
TXNRD1	1341800	1168300	1524600	1142500	391010	1790200	644390	1172300	1784200	1655500	1009800	1599200	1347000
UBA1	1225300	933650	606310	369740	14820	151040	68122	254790	399710	237450	324140	209500	396560
UBE2D3	721710	563210	599020	481960	1	1	1	208860	410120	290740	1	208420	1
UBE2K	632640	693220	627760	466940	206410	243010	1	213880	216030	233490	1	197320	338530
UBE2L3	1879900	1737100	1346800	1084000	419860	461530	295970	468880	840270	619070	385550	436080	539130
UBE2N	2865500	3065800	2270000	1534400	663810	664930	566320	757610	1296800	731530	720710	744600	1043900
UBE2V1	3110300	2744100	2044100	1556600	535710	757920	457570	577670	1019600	652630	811530	954520	1005900
UCHL1	26497000	22308000	16766000	14070000	127160	1401500	1289400	8536000	14723000	11221000	4544700	6.2302e+06	5449800
UCHL3	613390	543110	363070	358300	1	250640	205800	1	311340	1	1	1	370480
UGP2	817680	638800	488730	267240	167670	360710	173260	275160	467970	249460	389190	328910	483540
USO1	718330	698180	684550	1	1	1	1	1	1	1	1	1	1
USP5	494840	443800	345760	166420	1	103310	1	1	163260	214090	1	152610	153360
VASN	2479800	3500500	3050200	2990900	4.4326e+06	1851500	2650800	4339100	5156700	3690000	3007700	4457400	3050500
VAT1	832050	746590	552780	591470	396430	598830	366020	1	553290	512370	599390	945940	812910
VCAM1	131670	251920	211460	105240	1357100	2983800	459070	41255	1	48972	1	1	1
VCAN	3562000	3418300	3437200	5.14e+06	7815200	9.8368e+06	4090600	17112000	20655000	19976000	17122000	12622000	13358000
VCL	4359700	4876400	4317700	4572500	1204400	2167400	1225900	1690800	2099600	1697100	1435200	1545200	1660700
VCP	1314100	1490700	1177700	790740	411760	458110	388320	586110	706800	759300	883750	744910	700630
VEGFA	1287200	1371500	1286000	366610	844150	1823000	780260	577000	598660	646950	503690	446690	342420
VEGFC	1162600	879830	728820	1	959260	1	508070	662960	727220	316330	1	588660	1
VIM	147940000	133210000	114230000	107220000	111730000	181510000	110270000	67370000	65692000	54112000	146310000	184130000	280570000
WARS	1073700	1288200	1037900	483740	175640	932200	52133	518100	700070	504300	306480	945130	748540
WDR1	1966900	1937500	1305500	1158000	132090	437470	119280	539620	812760	614600	308110	319400	373560
WNT5A	1261800	1045700	802210	357970	317970	197630	1	1	1	1	1	1	1
XG	1	1	1	1	1	1620100	1120900	1	1	1	3499000	2356900	1234200
XYLT1	1	1	1	1	287500	146410	136780	364590	1021800	675020	163960	62959	1
YARS	295470	322930	177550	1	1	110790	1	1	1	1	1	1	1
YBX1	3516500	3986400	3673400	2863500	1	1289800	1	1468000	1901900	1293100	1047500	1267000	712500
YWHAB	4396100	3793600	3347500	2933900	1305100	2045900	1341500	1920100	2749300	2197000	1614600	2189600	1904700
YWHAE	6092800	6284000	4904100	4052800	1821200	2638100	1486000	2492400	3684300	2773600	2037200	2912700	2535300
YWHAG	8773700	7.7089e+06	6514300	6074800	1773700	3817100	1439800	3506700	5075800	3925400	2543100	3011800	3769400
YWHAH	649990	777690	599570	466610	173770	235140	1	286720	273900	254170	1	132940	153430
YWHAQ	4575000	4764800	3621600	2607400	1283100	1495600	843240	1170600	1998000	1656700	1277400	1588300	1339900
YWHAZ	20245000	19044000	15635000	12296000	4176500	7.3859e+06	3439500	7.4729e+06	10135000	7656900	4960900	7067700	6614600
ZYX	3442800	4527900	3314800	3527800	307690	651200	296480	632950	684270	272920	357470	630370	747280

## Sheet: Resting secreted proteins
ProteinID	CYN.iMSC 1	CYN.iMSC 2	CYN.iMSC 3	CDI.iMSC 4	BM.MSC 1	BM.MSC 2	BM.MSC 3	UC.MSC 1	UC.MSC 2	UC.MSC 3	AT.MSC 1	AT.MSC 2	AT.MSC 3
AARS	377460	362860	240130	153660	289270	103320	1	111160	136740	1	136650	176940	1
ABI3BP	8467.9	2853.9	15408	1	5087200	7988300	8.8261e+06	1	133780	1	14485000	16038000	11340000
ACLY	657270	542420	476420	331900	347030	353690	354810	443950	623750	553230	613980	620850	472060
ACP1	425600	394460	260990	137760	1	1	1	1	91739	1	1	1	1
ACTB	132690000	102210000	88068000	76937000	32401000	5.5665e+07	33703000	56843000	63427000	53718000	4.9211e+07	42643000	48420000
ACTC1	28971000	23319000	19343000	18895000	8148900	12777000	9.6468e+06	15837000	21388000	14889000	14422000	12115000	13530000
ACTG1	2054500	1760400	1700800	1087400	841670	1128400	757610	1184100	1058300	1168900	753800	567090	857290
ACTN1	6301900	5906200	5118800	4322800	1387200	4066600	1577300	2408200	3424400	2649600	2229300	1858300	2630100
ACTN4	9.2781e+06	8.998e+06	7337700	7142200	2280900	4516600	2250500	2839300	3524000	2885900	3017800	3126500	3429300
ACTR2	1468300	1160700	957470	916400	342750	533450	210800	517220	730650	628750	562800	469720	515340
ACTR3	3155900	2726500	2243100	1978200	738880	1084500	605550	1146800	1711300	1264200	963160	1097800	1103300
ADAM9	2383000	2564000	2397200	2172000	1382400	969280	1100800	2929000	2296100	1845500	373860	1082900	993550
ADM	1691700	2987100	2722100	665260	625040	165710	542440	135230	196220	1	470010	886610	844040
AEBP1	531390	1126100	1011200	2409500	1149900	709430	757640	1	1	44819	1522900	2027400	545090
AGRN	6127300	6059300	4670900	4608200	715440	882080	292640	3665000	3613900	3034500	518290	751430	549280
AGRN.1	1386900	1335900	1237800	1002700	1	197120	1	1026500	875190	851330	1	1	1
AHCY	611010	557980	1	1	1	1	1	1	1	1	179450	119380	1
AHNAK	4704600	4692700	3323800	2761400	2876500	3339500	2361500	1591100	1420600	1163800	2229500	3182800	4021800
AK1	897900	402110	228020	148960	170780	210420	118790	45682	141730	91138	200710	126130	117130
AKR1B1	607690	658560	458460	339660	1	469240	1	266630	554480	331820	164650	413590	405830
ALCAM	3891400	2492000	2339900	984390	1503300	752730	1074200	952730	1436400	819000	790940	993280	813790
ALDOA	22376000	20679000	17171000	16572000	5427300	12623000	5206200	9.6547e+06	14208000	10303000	6637600	10027000	9.7054e+06
ALYREF	376510	596060	362160	335920	1	1	1	1	1	1	1	1	1
ANGPTL4	770240	149190	337800	266690	995790	1428000	1592400	851220	1461800	756120	1020300	953500	873690
ANP32B	139480	241010	251180	152780	1	1	1	1	1	1	1	1	1
ANXA1	745330	770540	924610	509690	1250900	4083700	1810300	2568300	2189000	3842000	2647800	1948800	1917100
ANXA2	6425700	7.7607e+06	8.212e+06	7122700	9.2544e+06	22957000	11769000	15715000	15485000	16323000	15128000	10660000	10625000
ANXA5	109840	184520	239630	153760	242190	362680	217430	393450	458170	474160	210800	151830	224600
APP	3207100	3437100	2603700	1748400	502840	246930	501590	2849100	2410100	3780500	244150	1148800	296200
ARF3	1216600	1324200	729870	524510	1	171460	1	418130	427840	324780	1	1	289690
ARHGAP1	544700	1	292520	318910	205980	240410	1	394930	366230	392030	320720	205290	220670
ARHGDIA	5079500	4475700	3503900	2365100	1524300	1700300	1361600	1375900	2079400	1628900	1494500	1776400	2052100
ARPC2	1444700	1084500	944020	878570	248660	444630	1	455260	594800	501590	533140	565260	457230
ARPC3	815810	692650	577860	683260	178960	381400	154320	322420	425740	396430	1	268410	237970
ARPC4	969890	789610	658580	622270	247880	302090	220450	341100	491650	435030	348760	390200	497070
ARPC5	1613500	1244100	916410	1080400	304480	560820	233150	630110	873840	654060	472170	576950	468450
ATP5B	421590	347650	172280	87562	1	1	1	1	214540	1	148210	1	1
ATP6AP1	338260	292070	320810	312150	264840	125190	189350	276620	511450	268920	327470	283820	288040
ATP6AP2	522680	465950	408400	386930	314720	248750	239410	259220	526940	358800	284870	374290	320510
AXL	2135900	2224300	2250500	1159700	1541600	984340	1297100	1233800	1033500	728530	1042800	1246800	703980
B2M	6.0639e+07	61014000	6.0093e+07	43609000	48371000	40327000	44466000	53056000	55012000	46767000	36692000	61941000	24717000
B4GALT1	695900	693130	607360	443610	1291500	954340	789220	1285600	1396800	1063000	581180	813380	591850
BASP1	3169900	3590400	3058400	4435100	1855400	2672400	1079700	3369200	3641400	3249400	1590800	1557900	1607400
BGN	21694000	29686000	27782000	44931000	29669000	34798000	20359000	26259000	27342000	20424000	10403000	12410000	13086000
BMP1	1914200	1773600	1917500	2199700	1989500	2305400	1510500	1995300	2068200	1579100	1006400	1100900	1329300
BSG	2015000	1901200	2676300	2350000	3515400	3291800	4429300	4409300	2995000	3126700	3699100	3189300	3733800
BTD	376980	373270	398570	588900	650850	554590	656770	573990	584920	569440	511760	545590	557860
C12orf42	3426700	3307200	2585700	6643900	7445200	4250500	6386600	2993200	3160900	3051800	4158000	4807800	2753500
C1QBP	439570	334310	408230	1	1	80915	1	167460	1	117180	106710	99948	138740
C1R	29184	194270	43589	164460	10911000	5.2487e+06	9742300	8.7828e+06	8175600	10716000	8702900	12555000	4409000
C1S	56560	150930	81035	239730	12583000	7931500	9.3383e+06	13340000	13685000	15678000	14760000	25002000	9.5069e+06
C3	1212700	1173400	1519000	1326800	1811300	1701800	2987300	21181000	20076000	13004000	3014500	4891500	1972600
CALR	581090	718810	494610	197920	295760	250670	521420	363850	442020	547770	977080	585400	406150
CAND1	233220	283120	258040	1	1	1	1	1	1	148250	1	1	1
CAP1	3284700	2964100	2351100	2100300	161630	532550	227390	663350	1197500	596090	377950	547530	831240
CAPG	709570	768240	689840	301660	1	265580	1	1	1	156730	1	241390	369090
CAPN1	528450	398370	272430	227690	1	162090	1	197940	255640	183540	1	195250	165770
CAPN2	578830	477110	465430	358070	1	1	1	1	327170	1	1	1	143960
CAPNS1	829710	596660	526080	366170	146480	367810	327380	278610	484350	300250	324900	323040	482890
CAPZA1	1688400	1497000	1209800	944450	1	315730	107560	274970	470930	162360	67134	118520	199930
CAPZB	1375500	1373500	1032700	822750	323120	582050	307810	411920	604640	421940	407330	443650	493110
CBR1	1159100	1041400	881210	697360	179780	532910	1	252900	537770	384320	269600	482450	476020
CCL2	929840	841170	723540	690970	937690	583210	1510300	5614200	5175100	2050100	620810	791280	420050
CCT2	650100	815820	661620	376060	1	1	1	312490	375610	372880	303700	323440	194230
CCT3	555500	447530	404810	270210	1	84160	325110	219050	282730	238540	205670	130530	195910
CCT4	631500	647870	607130	380750	1	1	1	122180	291500	124520	1	248850	215760
CCT6A	346040	337310	310760	169310	1	61620	50961	148790	142240	183780	179910	100270	1
CCT7	297150	359790	321690	244160	1	1	88732	141730	175600	175170	1	100800	1
CCT8	574010	825220	702080	417830	172210	58566	59922	100570	266480	244370	234030	301480	257500
CD248	4285000	4.9548e+06	3892000	2598300	3926400	814100	2394000	2230700	2324700	2209500	2188600	2789400	2306300
CD44	1871800	1814200	1750100	1145600	1409300	1629900	1198700	2701200	3324200	2420600	1363100	1142800	1507500
CD59	1492600	1461100	1769900	1834200	2483300	2723400	2572800	2320800	2244600	2317900	1861200	2015700	2266000
CD81	1955200	1781400	1620500	1077700	1142500	670950	767960	1485400	1601400	2061700	428620	679470	527710
CDC37	949300	870070	651090	530770	120580	90608	177960	365800	403000	307500	182960	285140	285760
CDH11	3735800	3201800	2477300	2094100	1154100	991460	369510	2096100	2298500	1770200	81248	418990	108350
CDH13	699250	611930	133830	1245100	2318500	3344300	942870	3587500	2317400	1550500	1076500	1720100	1399400
CFB	371800	357060	386280	47047	1434900	841200	1581900	4049600	1667700	1315200	6.0221e+06	8.4827e+06	2231300
CFD	1	1	1	1	561130	393310	506300	1	1	1	838300	1041600	748120
CFH	437940	570080	428570	31126	2046300	2197100	1842700	3577500	2645900	1286800	1429100	1264700	1109700
CFI	1580700	1541200	1898000	1692600	4262500	2921700	4195100	2993600	3219800	3330700	3393800	2831800	3515300
CFL1	24944000	23358000	18847000	17300000	5.659e+06	6557700	4412100	6.4783e+06	10668000	7.1213e+06	5.2269e+06	5798600	6507000
CFL2	1207700	1281600	989140	738380	416340	366180	262790	542380	1005000	512540	206610	527790	443430
CHI3L1	1	1	1	7332.5	18336000	2513500	23219000	2726100	11924000	4671200	692550	11460000	31834
CHID1	346330	436720	428240	410880	452450	438180	488070	567840	657850	613140	525180	494570	459380
CLEC11A	4718700	874940	66805	191390	5.9763e+06	2794600	3419300	10422000	10026000	11169000	4886400	4997700	4469500
CLEC3B	745810	808640	1232700	1514700	7.3604e+06	2361000	8.5851e+06	1592700	1175900	971590	8.1006e+06	7644700	4769800
CLIC1	3544400	3307700	2337700	1263300	456820	853990	111890	853030	1255800	774660	374070	525520	572090
CLIC4	3730300	3728400	2920000	2308200	1382700	2014900	705450	1879200	2089300	1698000	628120	2030400	1992600
CLTC	9.3957e+06	8.6926e+06	6631400	5694700	3704300	3402200	6537500	3792900	4104700	3790800	5373000	4539600	5634300
CLU	2406000	4039900	3505900	4092400	14268000	5159800	15939000	8515300	13313000	8.1134e+06	6.3594e+07	67370000	43815000
CMPK1	433860	297920	295400	272480	212000	282130	1	214780	432750	346070	220000	47044	217250
COL11A1	6713900	5036400	5766000	712940	1	55518	1	2616600	2198400	3159900	12408	1	77997
COL12A1	6132800	8277200	7.4994e+06	2970900	30549000	11996000	13869000	36194000	28168000	43913000	3355300	8443500	11135000
COL12A1.1	359480	540050	460180	116770	1753700	621750	671000	1323700	995750	2259900	192160	493460	492130
COL14A1	95880	89277	19343	25971	3698000	7079500	4362100	137440	23268	91139	508180	840010	1182100
COL15A1	14810	1	1	1	923010	4829400	1	1	1	1	5398900	2331200	11121000
COL18A1	7581000	7.4399e+06	5.6698e+06	2337800	1279400	3594900	756010	3826300	4646400	5603200	861210	1055600	1751700
COL1A1	274580000	6.1314e+08	502970000	1376200000	725150000	619760000	537200000	1307500000	721880000	1394700000	6.6346e+08	779170000	748430000
COL1A2	117310000	239280000	188020000	5.0153e+08	7.8374e+08	454400000	6.5585e+08	4.7927e+08	307730000	583480000	456740000	537750000	5.8226e+08
COL2A1	24433000	17140000	15349000	16109000	17083000	16017000	8916700	4.3169e+07	44851000	6.5229e+07	25774000	28868000	20698000
COL3A1	13676000	4.6738e+07	31506000	116600000	42924000	32971000	38484000	156110000	84860000	214350000	87680000	107870000	108220000
COL4A1	7.0774e+06	10706000	11350000	28699000	843660	1755600	713170	4516100	3181600	3022100	352090	709380	519320
COL4A2	7.6244e+06	6.6869e+06	7.7924e+06	11225000	1627900	2046900	365530	3481700	3199300	1985500	86991	247570	316960
COL5A1	885680	546830	731930	565210	262770	368500	252610	839400	1579900	1393000	84341	170780	1
COL5A1.1	16945000	14278000	13608000	13285000	7.5708e+06	11756000	5.2746e+06	19680000	24668000	31689000	5.9006e+06	7.9346e+06	5946400
COL5A2	19584000	4.5759e+07	42594000	101640000	23311000	23052000	20483000	60099000	35668000	69239000	18285000	25174000	28940000
COL5A3	1	28795	49294	1925600	1	308130	42878	1	1	1	1	17365	1
COL6A1	15701000	39147000	36789000	5.2234e+07	5.3213e+07	45222000	31650000	15137000	17386000	12191000	33205000	4.1127e+07	27514000
COL6A2	6731600	18494000	16923000	13425000	31531000	25295000	25232000	6.7268e+06	5874900	5618800	10301000	11178000	11138000
COL6A3	3660500	8889400	9.0829e+06	2821300	44314000	42414000	31431000	4841600	7.0817e+06	5183700	8.8683e+06	11746000	10579000
COMP	94916	74577	148660	131200	5183200	11975000	7.3024e+06	252520	139280	208580	44027000	5.4344e+07	70722000
COPA	616870	429840	321960	171040	1	1	1	1	1	112050	1	1	1
CORO1B	536860	523660	232950	170350	1	1	1	85302	62420	98883	1	63540	74273
COTL1	5357600	5486000	4360000	5.1325e+06	1532700	2159600	1546400	3077700	5488600	3395400	1500300	1628800	2473600
CPA4	2235300	4993000	6900900	681700	155460	183990	893170	24308000	16623000	13272000	28391	48613	78438
CPE	1710500	2763100	2549600	4246900	93160	1306000	286580	282590	54085	39107	2031700	958890	1237500
CPQ	94735	92353	137880	108210	349940	579030	509410	1	119780	92025	230310	158810	139520
CRABP2	1020500	1216700	519250	250270	143800	74108	1	1	1	76691	372260	249760	363160
CRLF1	1	1	1	38406	2059500	420060	1468700	1	1	1	3590900	5586800	2357300
CROCC	1659900	1613300	597780	1077800	669910	1047300	551280	1325700	835920	750270	469090	664580	685550
CSF1	254100	407000	355950	83325	969390	983570	1290800	914070	794220	769850	1215400	1132500	1160900
CSPG4	4371300	3031300	2222900	878450	566060	402730	310100	735730	413210	228130	1	15537	13868
CSRP1	5836100	5795200	4535000	5231300	1517400	4554200	2315300	3024800	5564900	3746700	2364800	1614300	4457900
CST1	35408000	1	57409000	1	238790000	1	216870000	67796000	1	71360000	262830000	89265000	250470000
CST2	1	1	1	1	254630	618400	900720	1	1	1	5364100	2261400	6.1278e+06
CST3	11211000	12111000	11180000	9.8926e+06	26256000	26899000	28844000	18587000	18373000	17204000	30102000	32032000	21041000
CSTB	1146700	802970	670970	665600	449150	700800	676470	405220	662240	432550	831620	808410	957670
CTGF	2228000	1080300	2059000	1508800	2044400	2948900	2210400	528260	448090	258490	1080400	425410	1322700
CTHRC1	3797600	4053400	4373400	5.2866e+06	5.5318e+06	4674200	13418000	11181000	7976000	5298700	13337000	5435000	4961400
CTHRC1.1	6.3171e+06	3787100	2748500	94946	2140500	1890400	2015600	4769800	10861000	10328000	3112600	1120400	1456800
CTSB	2944200	2481800	2119500	1254100	3681200	5585700	10040000	1806000	2238400	2756100	3871400	8660800	4037600
CTSD	224030	271360	237840	168440	1293500	1657700	1467000	158830	292290	215390	340270	458160	166850
CTSZ	1385300	1040900	810850	580620	1376900	2659700	1282800	1303500	1672900	1296700	708620	941330	863100
CXCL1	33810	27524	1	1	1	1	1	4428700	13691000	3512100	96034	537340	61828
CXCL12	1020300	948150	400060	265630	3785100	736350	2818400	1	1	1	162250	746520	1
CXCL5	1	1	1	1	1	1	47004	219930	573750	147130	1	1	1
CXCL8	149730	1	1	1	1	1	1	1330600	12328000	2422400	1	208710	1
CYTL1	398050	707530	883140	1633500	810020	1	1	1	1	1	1	54419	1
DAG1	1280100	1489500	1591000	2487100	1862800	1224900	1541700	1708300	1623400	1399100	1085000	1602700	1467000
DBI	3227600	3030700	2418600	1393100	934190	1141600	961870	1233000	1502800	1307500	943990	1293800	1367500
DCD	877680	1	1	1	1	312120	4205500	1	1	1836600	1	1	872960
DCN	1964400	1755900	1004100	4635700	63847000	25251000	46238000	32831000	25444000	81585000	67561000	71311000	45957000
DDT	201570	210130	230150	174360	1	1	1	1	153380	1	1	108450	1
DKK1	226930	136310	163900	1	235290	337830	592430	2175800	1476800	1689800	2223100	2212000	2437800
DKK3	22560000	13545000	15134000	8642500	4718800	11146000	7729100	8733300	11893000	10386000	3890400	3237000	3087900
DPYSL2	872260	1110900	882100	992060	298740	848050	448990	33564	170840	115000	975640	889210	1100900
DSG2	1043700	823390	973970	383300	1	1	1	622790	708210	467860	1	1	1
DSTN	3604400	3413600	2760100	4642900	467840	2272500	1225000	714420	1241100	1131300	280490	797310	815000
ECM1	4070300	4362600	3259900	1688100	11515000	4913700	14213000	1802600	3019000	2459900	13876000	16786000	14406000
EDIL3	356890	707290	615090	508630	298490	364580	1	597780	566280	655950	1	1	1
EEF1A1	8636800	7.7901e+06	6245800	4326100	2277500	1911500	2023700	2749200	4074800	3135300	3746700	3644300	2859800
EEF1G	2288700	2214200	1810900	1356500	325570	86921	430760	590280	912510	459450	772480	779900	912700
EEF2	5019000	4781400	3711700	2475600	897920	673290	424780	1345700	1692700	1268200	1036600	1419900	1124300
EFEMP1	3516800	4.2975e+06	4289300	2036400	12034000	29612000	36894000	6395800	6.2269e+06	6.693e+06	39186000	56715000	58081000
EFEMP2	3212300	2915200	2840800	3821000	6.5066e+06	3789500	5216800	4410300	3619400	3786000	2802100	3077200	2866800
EIF2S1	541710	446240	432310	212930	1	1	1	1	179380	1	1	1	1
EIF4A1	2594800	1930800	1150700	459500	48121	32957	1	316800	498780	254900	85799	140490	59085
EIF6	2307700	2716900	1583000	965390	105290	173560	225630	1	196700	125780	1	176770	283880
EMILIN1	1949700	2723800	2282300	4111100	3444100	2814900	2652700	3456900	3436800	3700200	1345700	2142400	1774700
ENO1	15120000	17263000	12660000	10335000	2450000	6195700	2088500	4713000	7440500	4873900	1825000	4458100	4294800
ENO2	1	1	1	3070300	1	1	1	1	1	1	1	1	1902700
ENPP2	1	1	1	162980	1786300	3080200	3520800	18242	1	1	89551	789750	1230500
EXT2	867270	862120	921880	1035400	724480	537490	595880	1401100	1271800	970050	731000	851400	980340
EZR	1280900	1070000	1056000	650690	610460	764690	209320	945170	684600	608770	169570	467720	340280
FABP5	2897700	2698300	1914000	1098700	181510	104630	1	541660	718280	1028100	252710	140530	184980
FAM129B	282890	273940	204830	139150	1	216770	142040	94636	168840	114370	134550	180290	244660
FAM3C	176910	153010	188690	226300	363600	373540	362220	373310	506040	348730	373810	374090	321030
FASN	290490	331370	194260	100680	1	1	1	1	1	1	1	1	1
FAT1	510560	377100	347110	421290	1	1	1	1	1	1	1	1	1
FBLN1	1912100	2840300	2632400	2139600	2710000	2226900	4831100	1324800	2181200	2926600	6.1147e+06	6.5355e+06	1554300
FBLN1.1	53717000	8.427e+07	71263000	56063000	189060000	6.3631e+07	235940000	5.4039e+07	59156000	101800000	303120000	4.5119e+08	123890000
FBN1	39714000	40890000	45872000	41427000	5.0553e+07	36074000	32504000	24783000	22136000	19910000	39027000	54100000	4.3905e+07
FH	427770	400760	253540	152020	111810	1	1	132770	222210	103440	151660	153130	199780
FKBP4	387740	463580	405570	1	1	1	1	1	1	1	1	1	1
FLNA	9492600	9.1132e+06	7.3566e+06	8.9088e+06	1988600	5.3961e+06	2111200	3250900	3969500	3168600	3270000	2771900	3037300
FLNB	3109700	3245000	2607200	1582500	512720	1523600	763460	901350	1480200	1126200	1030800	1285700	1060900
FLRT2	600640	356140	366690	1	1	1	1	221810	651560	325990	1	1	1
FLT1	11418000	5835100	6.2547e+06	6411100	4706300	6.2857e+06	4037500	16960000	19928000	15743000	5534700	9309000	7.9195e+06
FMOD	18149	1	1	1	960880	4653600	539000	2230400	2838400	4233900	785460	283780	998980
FN1	5.231e+08	400140000	503280000	9.9221e+08	8.5345e+08	825890000	8.7052e+08	349970000	392240000	318410000	659780000	8.1007e+08	5.6379e+08
FSCN1	4928700	4383900	2836100	1600900	299130	828160	1	1185600	1643000	1281800	576260	953670	752760
FST	1240300	1598400	1472600	850800	1121500	1510400	985030	492100	1	1009900	1235500	410810	1761800
FSTL1	6.2602e+07	63962000	63033000	112280000	49255000	46431000	36065000	5.6473e+07	55975000	42297000	40160000	5.7447e+07	48549000
FSTL3	1351600	816200	1045900	946070	737350	217800	359290	4804500	6128600	4115700	449720	325840	404520
FUCA2	458540	353740	347530	1	207060	144370	1	448250	492070	265910	77206	113050	295300
GAPDH	14482000	13899000	9.0989e+06	8935200	1950000	5046400	2105100	4072600	7.3636e+06	5.5707e+06	2165600	2831200	3531200
GARS	461000	347960	357510	238260	77211	230260	1	209040	267260	233940	267200	251840	221020
GDF15	3316300	2847300	4312800	527630	1161200	2167100	895140	2288300	4.7988e+06	3471900	1228700	1125800	974630
GDF6	457220	442760	492090	853050	167750	197310	1	1	1	1	1	1	1
GDI2	3585300	3332700	2616400	1976300	870160	1407800	948820	1268500	1768800	1397000	1309500	1528200	1866000
GGH	747170	621010	1	231740	1	1	1	878170	704320	610780	1	1	388810
GLO1	534430	454960	498280	216440	134190	195010	220040	153590	152520	120760	142330	181280	150860
GLRX	198870	178640	259640	131080	1	1	1	159680	376550	332560	1	226230	220740
GNB2L1	1238000	1148800	744390	384700	51799	1	50187	14304	56517	1	30365	1	61795
GNG12	175390	150460	165950	112080	158820	157150	196190	263510	431170	414390	95176	75247	159800
GOLM1	10097000	7.9992e+06	7298900	5.3005e+06	4.7965e+06	4376900	6894600	14450000	13782000	11971000	3269000	2856600	3138900
GOT2	998890	808230	625100	235630	126850	170850	102450	346040	405630	160280	211030	226970	194460
GPC1	4218800	2731900	2622300	1669300	1286700	1962200	1512600	3746600	2379300	3131800	1072400	1375200	1278100
GPC6	192540	111730	161310	1	177250	245350	112760	308300	761380	823470	1	1	82016
GPI	2212900	2069800	1724900	1479300	1035300	1793300	1009400	1177200	1504000	1395100	1412200	1407800	1439200
GRB2	406470	441420	301450	389960	1	1	1	1	1	1	1	1	2393200
GREM1	1802600	1546400	1711400	659050	1	1	1	1	1	1	879520	582610	1246900
GRN	463320	615840	543670	394170	669140	309020	361040	314870	532930	317880	766910	990530	1
GSN	5591300	4406600	3976100	6236400	9.6647e+06	12799000	10793000	3235400	2665000	2379500	27814000	25371000	15113000
GSTO1	1485500	1186300	773090	193070	1	315490	1	386380	1117500	123770	296580	488730	436590
GSTP1	10281000	8.4994e+06	7174300	5621800	1587900	2739800	1042600	2241600	4464400	3349400	2038600	2234500	2727900
H2BFS	4874100	5605100	3783600	1593900	778720	859570	725570	947170	1350300	2014200	2997700	2662400	734840
HAPLN3	3356600	1168400	1143500	274790	1202300	211870	630850	493060	375470	699690	619970	386450	546390
HBB	253810	301860	372320	321740	815300	485670	868050	459390	625430	513370	825860	804380	919440
HDGF	771540	1410900	946400	1111000	1	1	249300	1	283260	1	1	1	1
HDLBP	479500	437760	421030	290470	1	1	1	1	1	1	1	448360	1
HEXA	400260	329580	398010	303150	682760	675740	783020	330770	425350	292850	556220	546500	415770
HINT1	983140	1091400	622450	649910	265280	347490	1	1	330680	1	223060	1	1
HIST1H2AJ	5424500	5493200	3935200	1417800	1527000	980200	868150	1206700	1536200	2383300	4090100	2722400	1035500
HIST1H4A	1419900	1658400	1058500	665590	715660	462180	529060	614110	711150	896000	1748100	1343400	853700
HLA-C	3155300	2186000	2534000	582750	1018800	547260	660750	785360	372880	311470	1	368460	1
HMGB1	1066800	1585600	1350900	617400	1	1	1	1	1	1	1	1	1
HNRNPA1	2414900	3259500	2643900	1586300	1	44660	55266	1	61626	233690	1	1	1
HNRNPA2B1	2533000	3336900	2120100	1591900	311200	206650	191570	366530	561820	526020	713860	502060	338480
HNRNPC	760470	932860	872600	173050	1	1	1	82841	69900	56376	1	1	1
HNRNPK	1111900	1613500	1089400	978590	1	1	1	1	1	1	1	1	1
HNRNPM	389720	557660	467940	254940	1	1	1	93235	101890	1	112140	49642	1
HP	1015000	1027800	1216500	933690	2307300	1852300	2962700	1295800	1352900	1472500	2259800	2010500	2359800
HPX	19607000	19293000	25766000	20111000	5.2999e+07	37154000	5.796e+07	30499000	32555000	36400000	47416000	40666000	51407000
HSP90AA1	2984200	3652500	1896400	557970	1	121250	149420	179740	285800	176480	101650	360940	284060
HSP90AB1	4.7172e+06	5133800	3713900	1772200	778880	715850	841430	1268000	1257000	1242300	937330	1392500	943230
HSP90B1	472500	469580	462100	262120	328710	255810	348250	215670	266400	406430	583850	414160	345720
HSPA1A	1390500	1053600	774840	735000	379190	533400	1	278930	557420	417510	474990	371060	291270
HSPA4	1061700	1137500	867670	733280	270430	126170	1	357450	534760	270200	303230	435910	423790
HSPA5	3232200	2993600	3109400	2045700	1949600	3040700	2069100	1958300	2600000	2725900	3383400	2717200	2297400
HSPA6	6463400	6838200	5773900	5552800	1602500	2140000	1154900	2429800	3264100	2492600	1772700	2215800	1636800
HSPA8	6.7398e+06	6.5722e+06	5320400	3774500	1258000	1726200	1038300	1910200	2335300	1684700	1500800	1817700	1716100
HSPA9	1091000	1081900	647090	213720	70264	57187	1	179740	215500	76253	1	132260	171940
HSPB1	3301100	2981500	2552900	2833800	563730	1695300	852060	1361200	1743600	1374900	639430	677220	906810
HSPD1	401300	255370	296180	1	252830	223760	1	305720	395670	346270	188030	1	1
HSPE1	2399100	3227300	2052800	1370700	241760	382690	1	653500	584500	385450	346960	508200	332710
HSPG2	5.0271e+06	3389300	2532200	4972000	13576000	11208000	9.5527e+06	13843000	11497000	14999000	10089000	16496000	13108000
HTRA1	2772600	4291200	5281500	8.7122e+06	7561000	8.182e+06	6.5638e+06	3635600	3158200	4871600	6.1422e+06	6751000	3859200
IGF2	1346500	2744200	2358300	945920	1906400	9.0754e+06	4229700	1120600	1139900	1233400	1752300	1070000	2114400
IGF2R	430750	289330	334140	210740	1	1	266330	215150	274010	252510	63754	1	1282600
IGFBP2	2878300	14169000	22574000	46613000	2380300	14093000	12375000	67557	92458	67654	170320	103560	125010
IGFBP3	4.8073e+06	4618100	5507000	11712000	7.164e+07	26134000	5.6607e+07	24238000	35412000	41768000	4.9128e+07	65360000	4.5739e+07
IGFBP4	7.8719e+06	14431000	14075000	44499000	40009000	29803000	44799000	16518000	11844000	11307000	15424000	14947000	16205000
IGFBP5	38666000	19871000	18126000	10996000	8.3959e+06	15417000	20332000	4821000	11483000	17516000	31395000	20722000	27277000
IGFBP6	2767500	2319000	2080900	1833000	52159000	26418000	38101000	16848000	10369000	11908000	41467000	53132000	40483000
IGFBP7	7.4655e+07	86244000	122760000	246320000	131750000	215980000	145410000	107050000	118770000	7.4721e+07	99981000	86011000	97070000
IGLL5	948220	1041600	1087100	1312300	1928600	1393000	1711300	1474500	1263200	1614600	1715800	1363400	1794200
IL6	1	1	119990	1	1	730460	243060	1013300	610970	342180	1033700	355040	702130
INHBA	5510500	3677300	3931700	6038500	1205200	1720600	1172300	1622300	5522000	1952800	1514900	635970	1279400
INS	1813100000	2116000000	3840800000	4.5187e+09	11979000000	4.3321e+09	11511000000	3825700000	2903500000	3392600000	8886800000	7.2313e+09	10454000000
IQGAP1	890180	716800	660450	646270	42032	510560	39918	482190	397480	501310	351560	421760	376870
ISLR	251570	1027700	737280	1	18974000	25144000	18089000	755870	502980	1251400	17821000	16771000	16538000
ITGB1	2402500	1715500	1722700	1126600	167040	532280	70164	1356200	2005300	1521700	1	85330	1
ITIH4	3297400	2740600	3984500	3289700	8183200	5989800	10073000	4.8277e+06	5611400	6157400	7820100	6513000	7591800
ITM2B	1523600	1990400	4183900	6461900	9135300	8.6929e+06	8022300	1710700	1330300	1001200	7992400	5427500	8.397e+06
JUP	266360	245000	230500	173250	1	1	302680	133200	257650	385730	1	1	1
KPNB1	11876000	9914100	11006000	6.7437e+06	2508900	3289700	3128100	6250300	5766800	6843800	3194300	3813500	3124800
KRT18	2429500	2192200	1172200	3581500	1	624950	1	1289200	1921300	1101400	745220	680200	1663500
LAMA4	54735	936270	1385500	2693200	4115200	3030400	3344500	1662400	3209900	2129600	4628500	7.3243e+06	5391200
LAMA5	378420	898450	1168900	1456900	1	1	1	595960	1	60937	1	711580	379790
LAMB1	1433400	2841900	3756200	5933200	5313600	3993000	4308200	5258000	6588300	4683600	3641200	6304300	4511900
LAMB2	323560	332680	389780	338960	805770	503490	868140	211300	278000	9663.8	4568300	6105300	4837100
LAMC1	1726200	3906000	4922100	8621200	8.8058e+06	6329200	7981500	7.2599e+06	8447300	6236200	10197000	15958000	12469000
LAMC2	500510	286920	196040	1	1	1	1	304930	414880	1	1	1	160950
LDHA	19221000	19045000	15269000	19694000	10131000	26824000	12098000	7294500	9.8748e+06	7272500	15636000	17027000	16883000
LDHB	8559000	8.8386e+06	7037800	5469200	1609100	2340200	1636800	2590200	3605000	3135300	2239000	2823800	2838800
LEPRE1	1117100	976760	1008300	495600	708110	451500	550510	1218800	1459000	1025100	694310	585850	418210
LGALS1	28933000	23005000	18763000	19835000	7003100	8.5098e+06	5184000	7.5976e+06	12271000	6974100	6021500	7.8781e+06	7854500
LGALS3BP	2737500	3644000	3710300	1152300	4561900	4302700	3307800	6269600	6262500	5350700	3666600	4364500	3233200
LMAN2	382380	403020	299670	302790	575580	681990	591000	300610	619670	316970	251070	326140	1
LOX	3691200	2238300	2241800	1163300	2756100	2001600	2273600	3455100	1985100	1829300	1307000	1147600	1710600
LOXL2	8.2188e+06	6199300	5562900	7378800	5986700	11311000	10012000	15955000	15050000	17132000	6.6672e+06	11863000	9488600
LTA4H	520060	461700	434050	324480	1	311650	1	1	325680	1	278670	330670	489540
LTBP2	1196300	996310	1138600	5359800	23308000	19992000	20799000	5683500	3001600	1913000	7227900	7.0973e+06	11706000
LTBP3	1477900	1750600	1878900	2492100	1919200	1614800	1056500	1964700	1912000	1281800	667130	1223600	1119900
LUM	1805900	3077900	3854200	3329000	25649000	31974000	31182000	53390000	51306000	124300000	47050000	29108000	42383000
MAN1A1	765370	879140	399800	240690	1	1	1	833090	1162700	718580	1	400420	231550
MAN2A1	282150	339200	323620	1	551430	1	457080	468970	401850	344240	398090	609740	376320
MARCKS	3910800	4509800	3668900	2566800	933250	1327700	1013000	2686500	3421000	3657500	1189500	1322000	1378300
MASP1	1	1	1	1	2309600	1	1368600	1	834500	617200	1638400	1371200	1791700
MATN2	1	1	1	229710	1	1	1	685550	482560	524210	1	1	1
MCAM	1360000	771140	942810	741850	1	1	1	125850	1	258070	1	1	1
MDH1	3538900	3343800	2581800	1934500	819420	1181200	523790	1051800	1840300	1166600	1109000	1484800	1691800
MDH2	2430600	2391300	1642500	948920	236010	597710	269830	615980	849690	501140	578740	616920	834390
MFAP4	907040	1349600	971100	847550	120420	183460	156040	1	163610	268510	362410	1	190870
MFGE8	456560	481210	496500	306810	2534100	2284100	2816700	3435700	1931900	7342000	1349500	1829100	1220400
MIF	6.4562e+06	5449900	4071300	3431800	1239800	2952400	1931200	1810000	2987900	2320200	1929400	1593000	2854000
MINPP1	662090	387790	385870	326410	604980	716430	666810	667910	981620	876610	645050	616200	742880
MMP2	10827000	14194000	10316000	10761000	71938000	25135000	48025000	20440000	36277000	27940000	40604000	36714000	26958000
MOXD1	288210	184590	188060	1	1	1	1	76252	74670	141430	1026900	817410	714390
MSN	10061000	8.9741e+06	7.3573e+06	5.2968e+06	3202400	5603400	2212200	4556400	5170100	4.4059e+06	3589600	4860300	4690200
MTAP	325180	266090	215230	170450	1	1	1	117470	182240	119900	118820	119080	115910
MXRA5	51219	92005	92765	1	83768	435600	163260	328040	216220	355090	175690	75399	140980
MXRA8	905090	1017800	832710	1043700	1017400	638580	691530	636330	618910	502810	507600	387230	583000
MYH10	518900	1107700	934430	2120800	1	1	1	1	1	1	577340	1	400730
MYH9	7928600	9.2463e+06	8323500	7.8679e+06	1288800	4092200	1999300	2016600	2543100	1872200	3678500	1997900	3392000
MYL12B	3552500	4274000	3652100	4596600	1146700	2073700	1250200	1269400	1796700	960750	2174000	1200400	1785700
MYL6	8.1848e+06	8.9009e+06	8.1053e+06	8979100	2126100	4399300	2756000	2670200	3694300	2715900	5312700	2347500	3570000
NACA	646980	758970	668190	402100	1	1	1	138710	231460	1	1	141560	1
NARS	236520	244610	214050	143080	1	1	1	78075	82353	85844	1	60724	68564
NBL1	692030	872390	1124400	1611500	1493400	799520	2852100	608410	815560	631610	1678500	1479900	1598700
NCL	1838300	2658900	2334000	1116900	67892	1	94319	67543	55389	62192	115550	260670	99166
NEDD8	680230	573410	500850	396270	1	273220	1	221690	414860	398230	373580	1	337240
NID1	3637000	4283200	3015900	2512300	2492100	2432300	3204100	3702500	4913600	4203500	3304800	6731000	2798700
NID2	738070	1270000	1591500	3840700	1380600	2410400	1309800	4456200	4698100	8.6641e+06	1499600	2069000	1498000
NME1	2438000	2358000	1807200	2098800	444930	518950	1	707520	1	1	1	726320	615190
NME1-NME2	8120100	7.2467e+06	6.03e+06	5667000	1298000	3271300	2068200	2745500	5013700	2965000	3137200	3906200	4006500
NPC2	3113200	3235900	3286000	4511400	4.8038e+06	6026600	5368800	3089000	5225400	3370200	2986900	2415000	2163000
NPEPPS	4600600	5273200	4478300	2864600	2194600	3429500	3389500	5050300	3884300	3843000	2074400	2261800	2410500
NPR3	1	1	1	326910	248000	116400	171540	1	1	1	1	1	1
NRP1	1329400	1362300	1319100	1085700	922370	706840	761100	1365700	1709600	1627200	1131100	1049600	1037200
NT5E	217220	142110	161250	1	221470	1	135230	236830	446400	235790	1	126800	1
NUCB1	4649500	4.8607e+06	4047400	5.8199e+06	9.7964e+06	9740600	8026800	6039000	11882000	13115000	8858700	8.6527e+06	7.5195e+06
NUCB2	1133600	932250	765770	719890	1083400	1410900	1013000	1432500	2094100	1943600	1078000	858970	944750
NUTF2	1737600	1536500	977440	865730	1	309660	1	239650	525800	335530	209270	360670	277030
OTUB1	288770	351020	314650	281060	1	1	1	1	126790	1	1	1	1
P4HB	1339900	1108300	1432700	778930	1434400	1693000	1673900	2045500	2870700	3132400	2583600	1933400	1669000
PABPC1	646910	753630	544710	424440	74119	1	1	40818	141640	91254	1	1	1
PAPPA	2134000	1896200	3087200	2879000	1	1333200	440880	3338100	5.8569e+06	3345000	909070	475800	1044600
PARK7	3473600	3692600	2864100	2841200	1105200	1536100	1154500	1137000	1468200	1339500	1197300	1590900	1760900
PCBP1	1366200	1710200	1156700	742100	1	1	1	1	450620	197600	180910	348990	327240
PCBP2	293310	283700	1	1	1	1	1	1	1	1	1	1	1
PCNA	652580	816040	500220	311880	1	262410	1	1	167000	1	1	1	1
PCOLCE	18022000	17023000	12016000	10861000	32113000	13112000	23049000	7892100	8.9055e+06	8.6852e+06	14099000	14749000	10408000
PDCD6IP	691930	705270	605890	420750	267560	1	1	1	265860	286080	1	268720	246370
PDGFC	220630000	106540000	79525000	1	123030000	43989000	151910000	131660000	1	1	104790000	1	81513000
PDIA3	1835100	1652900	2006000	1321600	1293500	1601100	1608700	2065000	2407100	2199300	2568200	1677500	2065300
PDIA3.1	2494500	2197900	2399500	2468700	1569100	1859600	1506100	1972500	3086500	2639800	2678600	2190400	1889400
PDIA6	582360	651650	761820	589190	467310	446320	445990	255560	596720	586810	684670	480870	442240
PEBP1	3710500	3290900	2555100	2299800	1079800	1766700	931390	1121800	1742600	1305500	1456300	1589700	2109400
PEPD	234890	214860	213590	141920	148940	1	1	148890	124500	124810	152480	104220	164740
PFN1	31255000	26188000	20603000	19392000	5729000	7567300	3612600	9.0548e+06	15288000	9.2402e+06	5071500	7.4995e+06	7232900
PFN2	1313400	1462000	789090	1015900	1	1	1	1	1	1	1	1	1
PGAM1	5356000	4627800	3929500	3839600	1370100	2436500	1143500	1977700	3441000	2304500	1850200	2456200	2906100
PGD	2344600	2462700	1753700	1001800	1	74217	1	1	59525	587130	1	1	85291
PGK1	3757200	3454500	2147200	2201800	475640	1543400	427260	980590	1621900	1183400	607370	697740	913830
PGLS	733270	609700	459960	404170	224570	325270	238280	226560	356960	329280	256510	336520	411090
PGM1	443770	409730	300920	361010	281040	552170	214050	382120	451130	366760	318350	345340	611460
PHGDH	328640	427760	280270	165230	182360	1	1	1	225250	1	1	255970	1
PHPT1	2496500	1587000	1362300	1285800	1	755970	1	586960	876950	665590	182460	1	96170
PI16	1	1	1	1	1	1	1	1	1	1	22171000	17908000	6677300
PKM	14404000	11984000	9146000	7187200	2955100	7709100	3282100	5557800	7841900	6378700	4557000	5.2033e+06	5.9763e+06
PLD3	454200	480650	236910	214610	1	1	1	1	1	1	1	1	1
PLEC	6767400	6460000	5187300	3350100	2784000	5662800	3011900	1359400	2774800	1415000	3241800	3578100	3682000
PLOD1	4334500	4257600	4185400	4911700	3693200	4315700	3742500	3315100	3827600	4.0209e+06	3770500	2615100	3482600
PLOD2	2101800	1685100	2028700	1564600	421160	2696900	877270	4094400	11856000	5169400	820140	808400	912810
PLOD3	3607100	2232500	2244900	1269500	2377400	3253700	1502200	2277100	3521600	2837400	1391200	1260600	1758100
PLTP	633070	928340	824360	640460	223180	156510	202950	530500	303580	475020	258570	176980	213970
POSTN	14314000	11526000	14019000	15443000	863800	2303800	3557200	8573500	7383900	8687400	9.6054e+06	8722400	30238000
PPIA	15282000	13169000	10146000	10139000	1890000	4193600	1707800	2967100	5249100	3211500	2215200	3043100	3526100
PPIB	4243900	4098300	4412800	3420300	3829300	3968100	3953000	4254600	6.2315e+06	4824900	6482900	4918900	4722400
PPIC	100680	1	131590	1	722840	553180	342620	1	224560	208670	292790	236330	187600
PPP2R1A	528060	454410	344630	232920	1	1	1	223860	123250	177530	1	116010	178490
PRDX1	8.6701e+06	9.4386e+06	7239500	5845200	2262500	3670700	2789100	3087200	4.4909e+06	3229800	4210400	4345300	4240700
PRDX2	1868400	1582900	1162000	1371600	522420	567190	759020	664550	1043800	798190	695770	704840	792680
PRDX5	651100	606430	393700	386780	1	302640	1	273580	370470	219970	230890	263780	234030
PRDX6	5270900	3717600	2777700	1818900	736400	1069500	751510	1679300	2453700	1927400	1411200	1215700	1613300
PRELP	1	1	1	124170	543390	381890	449610	1	1	1	744910	381260	833310
PRNP	2633600	1413800	1331900	834180	1622900	4344800	2649900	3097000	5300700	2968500	3045600	2363600	1676500
PROCR	1400800	644180	613650	393570	502380	618040	411670	1848700	1821100	1369800	3025100	2415500	3092700
PRSS23	1877800	1559500	2062200	1523800	1851300	2167100	1428500	1017400	1429000	1401800	1526500	915820	1668900
PRSS3	628750	623960	706170	782730	1642000	863410	2183000	1197600	1203200	994550	2103700	1378700	1375900
PSAP	2728500	2676200	2528600	2121600	1413400	2155700	1766900	1255900	2526900	1470900	2596200	3396500	1763300
PSAT1	1610300	1380800	1082000	613480	500700	1673800	1	510060	526430	724380	157690	1071000	1150900
PSMA1	837540	851870	721510	393700	1	234640	1	1	285730	1	1	344480	231600
PSMA4	728010	741480	657320	238770	1	230540	1	1	143650	156430	212830	126250	115610
PSMA5	896960	996690	977340	628880	1	454120	1	1	1	400290	423470	304850	350800
PSMA6	1088800	1144200	997310	617250	251220	372120	1	466130	333150	550460	676270	308840	415060
PSMA7	1317400	1353700	1179900	887730	83815	484350	193100	635540	605950	721150	716320	392920	385140
PSMB1	759150	912060	798950	517740	1	342330	1	328200	301410	405330	202630	261240	240500
PSMB2	397550	417410	382060	250420	1	140830	1	165770	167000	158620	1	196160	1
PSMB4	905520	853500	688830	527900	1	374430	1	235820	464680	1	413820	1	1
PTBP1	628720	940350	776200	586640	1	1	1	1	1	1	1	1	1
PTGDS	1	1	1	1	1189300	1382800	942820	302900	425400	188730	1	277370	179380
PTX3	12242000	18622000	21053000	4210500	5745200	16372000	6.4125e+06	20380000	13154000	12678000	9328800	10682000	8185000
PVR	1747500	1513900	1526700	1302100	1	1	1	2147600	3096200	1	1	1	1
PXDN	6.2223e+06	7586400	6701100	6.7754e+06	2816400	2391900	2531400	6857000	6981900	6.787e+06	1947700	2142500	2032600
QPCT	486040	440340	520980	342880	1	329730	1	377420	1	463860	1	1	383830
QSOX1	21057000	18311000	18586000	16402000	25125000	21835000	19774000	39394000	36370000	31817000	16318000	18048000	16050000
RAB1A	487250	477410	409350	209320	189390	146960	251160	150000	271590	233070	164860	1	214720
RAB6A	1	608210	451280	284580	1	1	1	1	1	314650	1	1	1
RAN	2327500	2733200	1778200	1175100	387900	372610	134090	465450	634970	509250	388370	578470	433270
RARRES1	1	1	1	1	1	1	157720	818550	798310	812630	175020	276370	1
RBMX	826990	1357500	1128000	655360	1	1	1	1	67897	1	1	1	1
RBP4	374080	370550	634280	561020	2864900	719580	2283600	710630	530070	1	752530	489810	613980
RNASE4	631420	735350	744750	1361800	1817800	920250	1607000	1350600	993740	1239400	849830	1142700	1259800
RNH1	1149200	947030	609070	603490	362130	588600	445660	531310	692160	313320	432340	693760	798120
RPL10A	2155600	2738000	2277900	1348400	563840	455660	494820	703840	770930	818770	930440	887670	688900
RPL12	3284700	4035100	2824900	2142600	710110	462490	171080	919670	911490	1064800	880880	934820	900270
RPL4	663190	765220	693730	319980	298550	132770	251620	289830	358500	377180	428910	360480	290240
RPL5	1605700	1937700	1358300	582340	62816	78320	1	347130	344660	241930	214040	235330	245020
RPLP0	1102700	1617400	1276000	590100	1	1	1	86413	177290	183290	90661	322430	173340
RPLP2	1474500	1756200	1374800	740750	290300	299740	86892	432250	436140	323060	325650	325150	455420
RPS27A	11558000	10487000	10832000	7.6672e+06	2579600	2239800	2114400	3524400	6520000	5673900	3131900	2944600	2672300
RPS28	2595300	3261300	2541500	1581100	860190	472450	484780	792850	758150	717690	655200	724970	827200
RPS3	1296400	1137600	1048800	803890	543100	229970	418170	608540	564750	516040	788820	757570	451270
RPS5	209380	215460	221920	125150	1	71411	1	153030	1	187870	153130	159390	1
RPS8	464030	499110	404960	294970	1	1	1	410170	302080	357070	346700	405520	1
RPSA	1194400	1775900	913900	571650	1	1	1	333890	290020	176920	1	1	185050
RSU1	853000	597990	686260	814990	1	220760	1	1	441190	175330	1	238360	1
S100A11	10863000	9.9828e+06	8.5887e+06	9871300	3467800	6415400	4106400	4831800	6535300	5417000	6024400	7679600	6215500
S100A13	2134500	1668400	1114700	691780	1	987210	1	392250	677250	1	841970	1105700	1253000
S100A4	1	109890	149040	1	1	1	1	144550	1	160950	2763700	2104800	2379700
S100A6	6.5482e+06	5760800	5929000	7240800	7.724e+06	15512000	10413000	7.9738e+06	10389000	7941000	11211000	12174000	11581000
SCG2	40445	181410	300210	1297300	1	35878	1	1	149440	122650	1	1	1
SCRG1	1	308260	428240	220870	868390	739100	416400	869020	1352900	1931800	627690	445370	851050
SCUBE3	2509000	4723700	2465100	4802500	2098100	49204	1293900	25973	16888	1	3499900	2019400	6257500
SDC1	2547600	1315900	920540	159110	1	83011	1	799990	586850	650440	216030	1	120240
SDCBP	668940	704760	664730	366730	384480	226170	344960	289610	348870	286470	302450	250730	66617
SDF4	4008800	2969600	2716400	2587500	2858100	3320500	3207000	5917400	8.078e+06	5818500	2457800	3212000	2562300
SEMA3C	85368	50208	1	1	377720	108910	525970	321260	241850	272840	1215800	795770	903320
SEMA7A	4068400	2792000	1545600	557680	3380100	653480	2551600	2034200	1588800	1059600	2864200	2753100	3226500
SERBP1	1830100	2065900	1774300	958130	304120	314200	191190	511390	474870	347320	242590	356050	354700
SERPINB6	597530	399970	302700	136350	1	152330	106620	353630	597080	548460	721390	731930	1140700
SERPINB7	1255100	338430	92165	1	1	1	1	409200	851490	442040	1	1	1
SERPINE1	44848000	28612000	35474000	14659000	28239000	38482000	36134000	91150000	138520000	44457000	26577000	27466000	26508000
SERPINE2	4515200	3958500	4579400	989570	22204000	26640000	31454000	22746000	28723000	25512000	21885000	19749000	29711000
SERPINF1	1568000	2994200	2134300	1029800	8.4499e+06	2118400	10993000	2259800	3708400	3120700	4764500	9566600	3768100
SERPING1	45316	121520	141880	36997	7414200	2449500	7331400	168160	152690	327750	7.1995e+06	4972100	2717000
SERPINH1	9626700	6.8699e+06	6.003e+06	6048600	4.7724e+06	9.1949e+06	4033100	17032000	20537000	23891000	6206900	7.8932e+06	4306700
SFRP1	617410	1057800	951170	589890	1	1	1	1	1	1	29840	1	130960
SFRP4	1	1	1	1	626960	525760	722470	1	1	1	2182200	768980	2359000
SH3BGRL	1666600	1295800	1216100	1723200	480280	684820	397350	338520	558150	482270	511730	568070	596020
SH3BGRL3	11140000	8.7133e+06	7.7487e+06	6.0794e+06	7020600	6.7333e+06	5667500	5709000	6210100	5.8963e+06	7.0799e+06	8.9983e+06	10554000
SLC1A5	698960	592130	523150	235870	314560	281560	174800	913270	1396200	1875200	1	1	1
SLC3A2	521890	423530	395930	99877	204860	215670	1	436170	804850	1010000	42844	132310	1
SND1	524270	462880	413040	309530	1	1	1	215940	219110	168190	153760	1	105120
SOD1	3884200	3485900	3065400	2993300	1580600	2810200	1986000	1699300	2535300	1885900	1973000	2141600	2743000
SPARC	3887100	3811100	2746400	1702300	3169600	4001000	6.6471e+06	4277700	4933500	6458300	3650200	2229000	3242000
SPARC.1	210920000	193930000	229620000	227640000	185690000	400070000	245740000	314820000	387280000	424380000	176790000	165930000	187610000
SPOCK1	364380	748670	1075800	372220	2137700	2380600	2364700	3262000	2147100	2626700	2406900	2938200	3098100
SPON2	36476	300120	417990	241070	1	87517	292450	2267700	2619400	2725500	340240	765720	158740
SPP1	1334900	960400	1211200	1	1	294620	1	1	739640	1	1	1	1
SPTAN1	1080800	1761600	1326400	1017700	342540	1069600	667380	291980	559330	82270	958350	1116800	917170
SPTBN1	25202000	27983000	33422000	31842000	20902000	27516000	78532000	16984000	24215000	25676000	27614000	30546000	29115000
SRGN	381300	634420	1136500	2486400	5.512e+06	15989000	6078900	842930	389350	599290	5202500	3435000	4460900
SRPX2	1139500	897350	664160	301980	438400	225480	398570	276010	690500	320490	296830	76769	344860
SSC5D	3174500	2603100	1822000	2295100	5347000	983880	3422700	73457	803010	137990	1438900	1470200	2022700
STC2	6.1632e+06	6021500	10452000	20895000	4578800	4827000	4223300	6.3814e+06	13088000	5679100	1898500	2097000	1471600
STMN1	3934400	5203100	4105900	1266300	615230	1	1	981720	349140	347720	76988	277270	80677
SULF1	87171	1	1	113930	2209800	712330	1271500	1336800	1535700	1631600	638710	555160	911640
SULF2	404030	403530	323980	1	335130	270890	570540	944510	637250	1525200	594290	297660	427990
SVEP1	1	80529	144510	296410	361810	1	565550	354440	127680	566900	695250	1343200	782740
TAGLN2	13985000	12818000	11390000	10627000	1520900	5868200	1606700	2653700	4606200	2931700	2148700	2221500	2945600
TALDO1	1666900	1534000	979660	1040900	242710	590040	332730	311620	513840	365830	423150	486310	402560
TAX1BP3	477870	307930	263730	266110	184820	1	120710	288420	282790	204970	269540	325620	245990
TCP1	340160	397640	358580	208560	1	115580	1	127330	154860	136270	158000	191410	144230
TF	1567600	1749400	2161600	2569400	4151300	2561600	3791500	3343300	2980500	2127200	3510900	3082200	4347800
TF.1	8.8854e+08	890780000	1206400000	1115700000	2305900000	1625300000	2339800000	1413100000	1483700000	1638600000	2067200000	1922700000	2140100000
TFPI	635770	827680	1720500	1623100	692830	1458500	1472600	1672800	2021800	2201800	1346200	1253700	989990
TFPI2	1	1	48713	2626200	1207000	353200	503810	7.7523e+06	23208000	17031000	7056300	2274300	3112100
TGFB1	2214700	2377000	1888000	2152300	1052700	1440900	205550	1028100	2021600	807420	120130	1	142080
TGFB2	2835800	2680600	4496700	3997300	1	408110	1	661470	336700	1	1	1	1
TGFBI	160490000	157910000	102080000	43397000	119840000	110410000	93293000	59234000	125840000	119810000	101330000	107460000	112770000
TGM2	372700	108810	74646	137930	1	1	1	119880	737390	418400	388180	1	482450
THBS1	33396000	23000000	22710000	45082000	26607000	27669000	29359000	13209000	15260000	11378000	28315000	20834000	48583000
THY1	376110	192070	303550	1	691250	943870	1075000	2042600	2993100	1457800	1100700	675880	941210
TIMP1	37433000	29354000	31339000	22634000	118190000	369420000	227110000	172380000	207030000	166560000	338200000	304910000	403570000
TIMP2	11227000	15032000	13532000	11835000	16049000	13171000	13517000	16435000	23015000	17206000	18628000	26024000	16958000
TIMP3	1	1	1	1	304090	694190	465800	399210	245060	283920	1017800	484540	1491100
TINAGL1	1	1	1	318210	890330	1320700	905080	354340	958050	759520	285350	623430	694700
TKT	3979500	5.0058e+06	4362200	4526900	921370	1203000	860960	898180	1364600	1231000	1125300	1126000	1330400
TLN1	2333000	2412300	1950500	1729100	142080	771870	179920	817110	942220	694570	504160	709310	648640
TNC	12952000	14108000	16842000	9.7939e+06	20395000	6048000	9.7625e+06	6.3901e+06	5.5574e+06	7034200	2565600	2833700	2645200
TNXB	13398	9379.5	2283.1	1	1	1	1509.1	1	5097.9	3739.9	14735000	24835000	13888000
TPI1	11911000	11460000	8565900	8.7019e+06	3246600	5.6949e+06	3498100	3447400	5751600	3607600	3792600	4394300	4595200
TPM3	25961000	28354000	24140000	21692000	8596600	19649000	9.5647e+06	10722000	13234000	11223000	13050000	12486000	15252000
TPM3.1	8261200	6266700	4777000	4845700	1046400	6418900	1390700	2845900	3465200	2747500	2110300	1298400	2750300
TPM4	7482200	9327800	6.9431e+06	7925400	2635900	6.115e+06	2458900	4229600	4679100	4104500	3812800	3653800	4023700
TPT1	2363600	2072000	1568300	1091900	343380	490440	96337	883980	1163800	699820	416180	597150	545800
TUBA1A	330180	219090	183540	172090	1	1	1	65434	1	128600	1	1	61896
TUBB	2887200	2158100	1725200	1380800	596400	608140	42009	1089500	1122200	1028500	978260	663940	787140
TUBB3	657270	401880	362310	231090	1	1	1	98238	1	225370	153680	137640	130500
TWF2	1388800	1337800	1031600	514590	1	307870	1	350300	599970	285850	1	368390	314730
TXN	11566000	10948000	9606400	8330800	5280700	6.6275e+06	5.4344e+06	4752500	8.9069e+06	7.2449e+06	6548600	9362900	8.762e+06
TXNDC17	1863900	1634300	1399400	1021800	410830	570150	444180	585780	846300	640920	575190	580600	885620
TXNDC5	707520	774870	815130	815350	682260	232600	500220	1284200	1706200	1589900	1176700	672140	764130
TXNRD1	1341800	1168300	1524600	1142500	391010	1790200	644390	1172300	1784200	1655500	1009800	1599200	1347000
UBA1	1225300	933650	606310	369740	14820	151040	68122	254790	399710	237450	324140	209500	396560
UBE2D3	721710	563210	599020	481960	1	1	1	208860	410120	290740	1	208420	1
UBE2N	2865500	3065800	2270000	1534400	663810	664930	566320	757610	1296800	731530	720710	744600	1043900
UBE2V1	3110300	2744100	2044100	1556600	535710	757920	457570	577670	1019600	652630	811530	954520	1005900
UGP2	817680	638800	488730	267240	167670	360710	173260	275160	467970	249460	389190	328910	483540
VASN	2479800	3500500	3050200	2990900	4.4326e+06	1851500	2650800	4339100	5156700	3690000	3007700	4457400	3050500
VAT1	832050	746590	552780	591470	396430	598830	366020	1	553290	512370	599390	945940	812910
VCAM1	131670	251920	211460	105240	1357100	2983800	459070	41255	1	48972	1	1	1
VCAN	3562000	3418300	3437200	5.14e+06	7815200	9.8368e+06	4090600	17112000	20655000	19976000	17122000	12622000	13358000
VCL	4359700	4876400	4317700	4572500	1204400	2167400	1225900	1690800	2099600	1697100	1435200	1545200	1660700
VCP	1314100	1490700	1177700	790740	411760	458110	388320	586110	706800	759300	883750	744910	700630
VEGFA	1287200	1371500	1286000	366610	844150	1823000	780260	577000	598660	646950	503690	446690	342420
VEGFC	1162600	879830	728820	1	959260	1	508070	662960	727220	316330	1	588660	1
VIM	147940000	133210000	114230000	107220000	111730000	181510000	110270000	67370000	65692000	54112000	146310000	184130000	280570000
WARS	1073700	1288200	1037900	483740	175640	932200	52133	518100	700070	504300	306480	945130	748540
WDR1	1966900	1937500	1305500	1158000	132090	437470	119280	539620	812760	614600	308110	319400	373560
WNT5A	1261800	1045700	802210	357970	317970	197630	1	1	1	1	1	1	1
XYLT1	1	1	1	1	287500	146410	136780	364590	1021800	675020	163960	62959	1
YARS	295470	322930	177550	1	1	110790	1	1	1	1	1	1	1
YBX1	3516500	3986400	3673400	2863500	1	1289800	1	1468000	1901900	1293100	1047500	1267000	712500
YWHAB	4396100	3793600	3347500	2933900	1305100	2045900	1341500	1920100	2749300	2197000	1614600	2189600	1904700
YWHAE	6092800	6284000	4904100	4052800	1821200	2638100	1486000	2492400	3684300	2773600	2037200	2912700	2535300
YWHAG	8773700	7.7089e+06	6514300	6074800	1773700	3817100	1439800	3506700	5075800	3925400	2543100	3011800	3769400
YWHAH	649990	777690	599570	466610	173770	235140	1	286720	273900	254170	1	132940	153430
YWHAQ	4575000	4764800	3621600	2607400	1283100	1495600	843240	1170600	1998000	1656700	1277400	1588300	1339900
YWHAZ	20245000	19044000	15635000	12296000	4176500	7.3859e+06	3439500	7.4729e+06	10135000	7656900	4960900	7067700	6614600

## Sheet: Licensed total proteins
ProteinID	CYN.iMSC 1	CYN.iMSC 2	CYN.iMSC 3	CDI.iMSC 4	BM.MSC 1	BM.MSC 2	BM.MSC 3	UC.MSC 1	UC.MSC 2	UC.MSC 3	AT.MSC 1	AT.MSC 2	AT.MSC 3
A0A140TA29	1	1	1	1029800	4467900	3840100	2049600	6.8086e+06	1709800	5779600	869640	5385600	2811000
A0A2R8YEA7	915910	823010	583400	526700	1	212750	1	318320	355510	1	1	1	332520
A0A3B3ITY6	3807600	4050200	4061600	3967400	5942900	4504300	4570900	7489200	5910300	7.1531e+06	3131800	4966700	3893000
A0A7I2V4Y4	1303700	1403700	1357200	1955700	1	1	1	979760	721770	1	1	1	469230
AARS	1393900	1434400	1095100	549540	168890	1	1	350590	328860	269160	1	1	1
ABI3BP	1	23525	601870	3685700	25423000	73249000	8.3651e+07	12227000	6678900	10013000	37781000	98198000	41199000
ABRACL	1106000	1090200	534140	306300	183350	1	1	283600	186960	92370	1	1	1
ACAA2	1264400	1217800	695570	105480	1	92278	1	188540	301030	1	1	1	1
ACBD3	1473600	1527100	1263500	961360	1	1	1	1	1	1	1	1	1
ACLY	3491100	3165300	2742700	1981600	1026100	565050	217050	1882300	1369300	1323400	444000	965680	854980
ACO2	2033500	1992900	1195800	219100	1	1	1	309540	119470	1	1	1	1
ACOT7	1877100	2296100	2082700	896530	1	1	1	284850	289710	1	1	1	92471
ACP1	1119800	1062900	817620	654670	1	1	1	291620	1	1	1	1	1
ACTB	539010000	394790000	373490000	250270000	98973000	108910000	82649000	188210000	182200000	144420000	9.9561e+07	92016000	109450000
ACTC1	170860000	135260000	175800000	103300000	34335000	38610000	33035000	8.0938e+07	81970000	5.4487e+07	30127000	32570000	39203000
ACTG1	39342000	25164000	27722000	16713000	9428000	11502000	9.5981e+06	15287000	9.7965e+06	17625000	3448000	6.5144e+06	10946000
ACTN1	35323000	34717000	31443000	22749000	5576100	9.9984e+06	5.0373e+06	12415000	11139000	9.8498e+06	3547800	4067500	5931900
ACTN4	45970000	48590000	43738000	29476000	8362600	11472000	6846200	11561000	10708000	10202000	4.7478e+06	5670500	7.587e+06
ACTR1A	3892200	3410600	2989300	816830	1	1	68618	667120	93544	1	1	1	1
ACTR2	10604000	10117000	7.0361e+06	4227800	567240	621140	489640	1240700	1268200	1178800	1	316280	405090
ACTR3	17543000	15074000	13480000	8.6444e+06	2471600	2283000	2126500	4762400	4337600	3814600	1447300	1982100	2189600
ADAM10	419290	546980	499360	834060	1941500	1057600	1316000	1772000	1539800	1868500	966630	1318900	966250
ADAM9	1540300	1249200	1473400	2711900	2091800	3066800	2285400	3537100	3174900	3114400	1825000	1823000	1619500
ADAMTS2	178630	1	104290	1	2022200	2363100	2098300	470430	645700	443790	1029100	1239000	1608800
ADAMTSL1	5.841e+06	3922700	6615300	3513600	22785000	44363000	6999900	7436900	5783400	7541400	7.0059e+06	15505000	10951000
ADH5	2782800	2578700	1869100	1044200	1	73448	1	97849	156110	128570	61320	129390	1
ADM	1811300	2444300	3034800	2277600	9.9713e+06	9224300	7267600	3283200	2621900	2525500	4072800	5255000	5649900
ADPRHL2	1241500	1390700	1007800	598510	1	1	1	302080	217770	142810	1	1	1
ADSS	716970	778950	593920	303300	223490	111790	1	1	274510	1	1	1	1
AEBP1	2957600	4.6831e+06	5439800	6.6345e+06	3547100	2040200	2161900	1199000	1016500	893650	1895800	3704000	1311500
AGRN	1428700	1649100	2270900	3171400	3377000	3805600	1933600	3574500	2487100	4785600	1169000	3390000	2099200
AGRN.1	4710300	5.0754e+06	4820000	8.3499e+06	7.6699e+06	10064000	6642000	9.3754e+06	8.9221e+06	10591000	4396400	6990800	6.5134e+06
AHCY	3961700	3498300	3154900	1280200	1	1	1	1	608590	1	295410	1	178140
AHNAK	8.2272e+06	6886700	7.2605e+06	5297100	2683800	4105900	3866900	1978100	1401900	964170	983620	2582000	2809200
AHSA1	800180	877680	894400	373300	1	1	1	249240	322470	348030	1	1	1
AK1	1091600	981340	777340	296380	141020	153720	129110	156220	1	1	1	1	1
AK2	2074800	1891600	1194300	1038700	642490	412770	1	679230	754910	599650	1	1	1
AKAP12	5287900	6411600	6238100	7875800	100880	1	1	14023	1	1	1	1	98745
AKAP2	1741000	2044700	1850800	1886200	1	1	1	1	1	1	1	1	1
AKR1A1	5580800	5342700	4296100	5.007e+06	541000	202010	159880	816190	1791700	1025800	91735	269740	756740
AKR1B1	5273500	6013200	4037600	3144500	1167300	1011200	905200	3277100	3637900	3955600	831670	1550500	1470200
ALCAM	8618400	11013000	10444000	4939800	2534400	1385300	1902500	2105000	2210600	2358400	713830	1616700	931150
ALDOA	125810000	101750000	7.7925e+07	6.6637e+07	12041000	21239000	11823000	39487000	41892000	28477000	10058000	13788000	12194000
ALDOB	3771100	2268500	1754000	1105900	2045000	1168500	1569500	688260	878310	705540	998660	1333700	1341900
ALYREF	3414700	3905700	2768200	747430	47005	1	1	1	67709	1	1	1	1
ANGPTL4	1779500	1381000	1775500	687990	1358200	1460200	1090000	615980	1395600	639580	354380	859460	1024200
ANP32A	3955400	3357100	3543600	416200	97670	1	89911	59870	56793	1	145030	1	1
ANP32B	2108700	2776800	1832900	476090	1	1	1	1	1	1	1	1	1
ANPEP	2003400	2507900	1802500	140190	2531500	1017600	1924000	686770	1484300	963250	2607600	2792400	2020500
ANXA1	2610000	3395200	5631200	9.1203e+06	5778400	10145000	6787300	18626000	11251000	11743000	5004200	6501300	9.3714e+06
ANXA2	12573000	18958000	30360000	6.8058e+07	37100000	70478000	41802000	66996000	46160000	37427000	31634000	31161000	47435000
ANXA5	485950	824500	1195200	1907400	6.1655e+06	6049700	4938100	4.8613e+06	3517900	3951800	3653900	3409200	3450100
AP1B1	1510000	1502200	1249500	757470	1	261980	1	294680	298760	264390	1	1	1
AP1G1	839060	773450	641970	344560	1	1	1	1	1	1	1	1	1
AP2A1	3578400	3488900	2797900	1167200	1	82066	1	604570	235140	20682	42349	31541	85562
AP2B1	5141600	4814400	3621400	2457500	282930	885310	141890	869160	718240	57974	1	43805	79773
AP2M1	3719000	3385900	2545600	1179000	320250	429440	202730	431420	321720	328070	134060	161300	250670
APC	6040100	9570500	15291000	15789000	36386000	16655000	42377000	23376000	9552300	17620000	1	22659000	20619000
APEH	380070	467320	322060	283030	1	148750	1	205710	226180	1	1	1	1
APEX1	3914000	3954800	2419400	554040	81768	1	1	213090	231180	21957	40521	25290	32520
APOC3	1	1	1	1	1	753790	636720	496220	1203100	500780	2877700	1629300	1241500
APP	4310600	4291300	4967500	5.6515e+06	2722300	3779200	1627000	5.2625e+06	9.0132e+06	6.8746e+06	747390	2590500	1691900
ARCN1	2744000	2103200	2087100	1154200	1	1	1	567700	516250	296010	1	33711	177030
ARF3	8237000	8.3204e+06	5576000	2177900	432220	185570	225570	1173500	1011900	930000	1	656830	568150
ARF4	1836300	1284900	966220	792810	1	1	1	464970	537730	387230	1	1	1
ARHGAP1	2039600	1827500	1397300	1069200	381170	1	1	809640	560120	726940	1	465380	380460
ARHGDIA	19745000	17966000	13856000	7181500	3576700	2672400	2836600	4828400	4930000	4459600	1476700	1979000	2818000
ARPC1A	1951200	1395500	997530	1	1	1	1	1	1	1	1	1	1
ARPC1B	9.5802e+06	7275200	6.4239e+06	4.2033e+06	512830	953900	378890	2765300	2789000	1733900	433040	491250	564100
ARPC2	6288100	5.9179e+06	4527200	3140400	792790	924810	756490	1772900	1641400	1318500	399720	770770	798740
ARPC3	5852900	4334800	3935300	2616000	551210	639700	568240	1260100	1884700	1520200	1	708140	411670
ARPC4	4992600	5092000	4801800	2918000	971650	753530	1011100	1770100	1535900	1765000	1	900000	1061100
ARPC5	7085700	6276900	4806800	4335800	1066300	1452500	1065300	2350300	2605900	1634300	667660	804870	956940
ATG2A	772090	1250000	1665200	5076900	3023600	6122600	4861200	3052200	2299300	1905200	2776700	3431500	2214900
ATIC	1195400	1100800	1020400	257040	1	1	1	86307	173580	97208	1	58536	1
ATOX1	3061800	3150200	2077100	981810	1	1	1	937830	1347000	1694300	1	839950	1
ATP5B	2634100	2088800	1843200	1061600	766090	742150	896860	1781300	1373800	1695500	783320	1000400	1008000
ATP6AP1	672560	666580	567070	1043800	721450	803670	1188400	1265500	1313500	930680	770440	1180300	972590
ATP6AP2	851810	702260	693670	1008600	616580	802510	863310	1581600	1705000	939020	884210	944550	1006200
ATP6V1A	1625600	1438800	1290300	768160	1	1	1	156680	420800	210840	1	1	1
ATP6V1B2	1912000	1324000	1571200	1181800	224780	1	180410	365460	445270	231370	182600	1	190020
ATP6V1E1	1384800	854140	881390	1	1	1	1	1	1	1	1	1	1
ATP8B4	1	2690200	1	1471200	1	657010	326160	1	1	1	1	554340	344670
ATXN10	1498600	1236000	1035300	1	1	1	1	1	1	1	1	1	1
AXL	2446600	3388800	3572600	4079100	2927900	2314500	3036100	2548300	1752800	2028200	1089100	2141400	1526600
B2M	299980000	319560000	296050000	344760000	521190000	7.0952e+08	1084700000	747050000	698180000	8.5922e+08	747030000	1144500000	6.855e+08
B4GALT1	1060600	936470	1038300	1441500	2509300	2806000	2126000	2808700	2651300	2298400	1029200	2841400	2707400
BAG3	687780	819600	879820	484260	105380	108460	1	174900	178350	1	1	1	264880
BANF1	2351900	1676300	1604200	935650	547420	232010	1	381440	335890	441450	1	332980	247040
BASP1	15630000	10379000	10849000	11589000	3246900	3532200	2749500	6334300	9.0975e+06	6732700	4446700	3807600	2906300
BCAP31	4466400	3609700	3065800	1707700	302600	1	1	264640	379870	1	1	1	1
BCAT1	2210900	1994100	1588200	540800	1	1	1	686690	622420	454300	1	127180	1
BGN	20973000	28470000	31098000	39367000	22358000	33791000	22204000	15592000	18274000	14008000	4360300	12242000	12550000
BLVRA	1701700	1396200	1072100	609650	1	1	1	539580	396960	1	1	205210	1
BMP1	1978400	1841100	2026000	3322600	3557600	4428900	3387300	3318400	3824800	2708600	3494400	3816200	3998900
BOLA2	6725000	3517300	2755800	2304700	1	1	1	1	1	1	1	1	1
BPNT1	675380	689530	581880	299690	1	1	1	1	1	1	1	1	1
BSG	4579000	4151200	3121200	1759700	400140	259830	652100	1384300	1388100	1355400	1	252810	1
BZW1	686990	628430	522680	220590	1	1	1	1	1	1	1	1	1
C11orf68	541130	604410	515280	327380	1	1	1	1	1	1	1	1	1
C1QBP	3301300	2668100	2385200	751530	1	1	1	1094500	970690	1075900	1	434330	1
C1R	7501700	10436000	10489000	19918000	9.5589e+07	76434000	8.0934e+07	70534000	44278000	6.8983e+07	44050000	6.6134e+07	45207000
C1S	1	1	1	1	1	1	1	1	5145700	1	4081800	1	4093000
C1S.1	18001000	19416000	18288000	33739000	143600000	144440000	131970000	132730000	9.8954e+07	146610000	105430000	172180000	119440000
C2	1	1	1	1	2176400	1	1	1	1	1	1214000	2749200	1343400
C3	3438200	1695500	1435300	8724500	9.1161e+06	16160000	12231000	31024000	20928000	29352000	17426000	23761000	13393000
C4A	975480	1116000	1056700	5178600	21212000	23122000	27091000	34023000	11586000	20907000	9.8047e+06	25892000	15770000
CA12	318560	740440	534230	1552600	2272700	1179300	1909700	222430	1	1	1	1	1
CACYBP	1262900	1825500	1362400	420610	1	1	1	277580	146870	1	1	1	1
CALD1	5.6938e+06	4155100	4695700	3604800	1	3629200	1	1634200	1	1	1	1	1
CALD1.1	18155000	16268000	17547000	12314000	5249000	11093000	6.2549e+06	6526400	5641600	4620200	2624700	1602700	4681000
CALM2	41523000	44300000	36730000	24196000	11981000	11668000	10721000	16593000	12856000	15753000	4461100	8.4958e+06	10494000
CALR	12349000	14264000	16611000	10555000	2934900	3289800	2434100	2255900	5326500	3101200	224000	211260	1570200
CALU	6467500	4795600	6222500	6040000	7091700	17029000	13714000	14792000	16624000	18693000	7007700	8019600	11488000
CAND1	2193200	2193100	2073400	891800	1	1	1	71752	531580	1	1	1	1
CAP1	16604000	10332000	9.1211e+06	3999500	307230	571970	470100	1584500	1494200	848240	274100	210340	510660
CAP2	1482800	1332600	1354300	1037700	1	1	1	647610	1	1	1	1	1
CAPG	3505100	3894700	2868900	736520	120400	1	104910	1	1	1	1	1	105850
CAPN1	2266700	2106800	1798500	895400	169990	248400	235830	422710	550950	389800	1	135110	1
CAPN2	3510000	2102500	1846200	1271100	76905	60192	1	42887	266050	20587	49440	1	45427
CAPNS1	2626200	2466300	1792400	1413300	1	1	1	481470	1	1	322630	1	1
CAPRIN1	3118500	3672000	2910600	1462500	1	1	1	450740	479170	360630	1	1	1
CAPZA1	7.4178e+06	7111700	7.1801e+06	3689200	391490	804910	729770	1202600	1775400	816950	134210	325750	229650
CAPZA2	1134400	1158900	1011100	816820	1	1	1	285050	287120	1	1	1	1
CAPZB	2346700	1682000	1234800	1029100	248880	274380	264370	579770	371640	601770	162250	274960	312750
CAPZB.1	5775300	5475700	4101900	2856600	932960	908700	789320	1508900	1458400	986580	587360	804520	850820
CARS	2085700	1924800	1390000	1096600	1	63039	1	298960	354600	52085	53238	1	1
CASP3	1518700	1990700	1965300	1159100	1	1	1	1	265740	1	1	1	1
CAST	5044000	5169100	4246700	1999800	515770	263390	1	918630	1010600	319930	28075	476550	118280
CBR1	5035100	5474800	4270700	1877500	382780	113550	1	1229000	739630	1043000	1	568920	526420
CBX3	4390800	4183900	3517700	855980	1	1	141940	335950	1	1	1	1	1
CCDC25	548220	641070	763330	1333500	1	2061700	2071200	973330	679520	1156200	1542300	2002300	1799000
CCDC50	837790	1217800	1280100	1007400	1	1	1	529540	387580	465230	1	1	1
CCDC80	2144400	1715700	3089100	4155100	12368000	11167000	14745000	4.718e+06	2168000	3762900	6355800	11697000	11175000
CCL2	14098000	9657700	8.7912e+06	18160000	16034000	20625000	22107000	39568000	41575000	30511000	8540500	7229900	10329000
CCL5	24274000	22896000	22519000	70795000	114040000	144690000	183400000	149880000	101960000	177770000	134870000	179840000	187890000
CCT2	4112500	3814500	3643300	1838700	1	53378	190930	1016300	564470	765660	15432	1	52309
CCT3	2570000	5.2968e+06	5154500	2156000	599340	368700	328200	1620600	989820	44444	595010	409410	469800
CCT4	3956500	3897400	3426300	1719700	281650	1	246410	895720	396020	535110	1	1	144690
CCT5	3317200	3158800	3040200	1477000	1	14574	1	273290	762630	356780	21252	1	58730
CCT6A	5001500	4290500	3387100	1448700	1	1	39841	1193900	835510	502970	1	523620	431480
CCT7	4329000	4336400	3468400	1816000	150130	1	48652	295150	522570	194000	1	117910	82401
CCT8	3967000	4107700	3692600	1939900	243440	31377	406230	773010	761400	577970	1	191610	175230
CD109	405510	443510	376750	309300	614190	509770	515890	423910	427070	337580	579050	578280	352080
CD14	1	1	1	1	1	4340100	1024500	1	1	1	1	1	611770
CD248	5154200	5304900	4208500	4329600	3735000	1071700	3362300	4756400	4800100	4100000	3524600	5054000	2914900
CD38	1	426400	306980	1227800	1	1	1	1	1	1	1	1	1
CD44	11420000	9.4805e+06	9553000	7.4845e+06	5908100	6312600	5.7701e+06	10061000	9035900	8.9088e+06	5141600	4051300	4863600
CD59	3635100	3761200	4402500	7.2805e+06	4166500	4778500	5654200	4483400	4714600	3723500	5998500	4320700	5516100
CD81	1315800	1499500	1411500	1001600	452670	392160	429330	482100	320350	758390	1	1	1
CD99	3458500	4146400	3014500	3054100	2896400	2821800	1844500	3034900	4069100	2908800	2102600	2698200	2754400
CDC37	5.891e+06	4934500	6700900	2830300	131780	103160	164200	1576600	1527200	852630	1	230430	1
CDC42	2623700	2398200	1364900	1497000	1	1	1	1	1	1407700	1	1	1
CDH11	3335800	3543700	3189600	2196400	3145500	3293900	2184500	3051700	4344500	4377800	1518800	2285600	2638600
CDH2	9840400	7909100	7.529e+06	6.3329e+06	3229400	4903400	2473200	15529000	14511000	20689000	2897400	3095500	3789200
CDV3	2975200	2976500	2770300	1348600	334660	1	256480	808470	638350	488870	1	364490	1
CELSR1	6.2577e+06	14163000	16795000	18611000	35422000	25016000	36293000	30953000	29684000	20382000	37911000	31074000	36907000
CEP170	675500	717070	393860	1	1	1	1	1	1	1	1	1	1
CFAP44	5.1021e+06	4152000	6.5327e+06	7.1082e+06	8246000	11000000	15650000	11945000	1	15898000	41061000	22816000	22968000
CFB	2363600	3343500	3024700	16188000	378190000	459220000	462910000	36043000	27632000	42846000	270720000	273650000	176750000
CFD	1	1	1	1	4001800	2558900	2234100	1	1	1	3335000	4445200	4105300
CFH	1	1	1	1	1668700	1	1	1804700	1	1440400	1	1	1383100
CFH.1	8673700	8040400	7.9997e+06	11392000	14905000	21193000	23089000	24813000	23609000	22941000	18958000	17988000	17664000
CFI	1914500	2074100	2502400	2422100	6475200	5487000	6.8086e+06	4.9741e+06	3943700	5.4951e+06	3666100	3977500	4470400
CFL1	130620000	8.8993e+07	8.7979e+07	5.4615e+07	11386000	9884000	10011000	29026000	32155000	20616000	5546900	10528000	10351000
CFL2	4103000	3941200	2692700	1253900	384440	401260	219770	1063800	1209100	815430	105740	216230	368670
CHI3L1	1	1	1	1	14367000	7269400	6.7233e+06	6.9851e+06	22499000	20122000	1825400	7.8757e+06	1
CHORDC1	880020	875360	803750	330600	1	1	1	223280	1	1	1	103300	1
CHRD	1	1	1	1	735060	1157500	720390	1	1	1	1129400	2064100	709060
CKAP4	887350	660500	643880	1678000	181250	746880	437780	756150	2301000	788080	1761800	181240	719760
CKB	1151200	783560	467100	169080	1	102400	60240	1	1	1	1	1	99838
CLEC11A	5.0007e+06	811140	709600	151060	8.164e+06	3872200	6.6874e+06	16950000	22864000	18277000	8461100	10848000	8610100
CLEC3B	1	1	1	1	2315600	3503100	5922900	1	1	1	3662200	4604300	1996800
CLIC1	14706000	11853000	9.8829e+06	4569500	1220300	835200	993670	2938000	3258100	2025900	98531	1258800	999130
CLIC4	15057000	11783000	8784600	7799400	2549700	2278600	1477600	5025000	5276900	3544600	1723500	1998600	2750700
CLSTN1	9.9704e+06	9.2932e+06	9.3144e+06	11419000	12738000	11290000	11723000	14128000	14255000	13063000	7.781e+06	10883000	9350400
CLTA	4694600	3187000	3914200	2948300	1	1	1	1	1	1	1	1	1
CLTB	3680900	3083600	3165200	1973300	1	1	1	1793000	1798500	1	1	1	1
CLTC	5198300	4318100	4219400	2119500	193420	114830	32864	900780	892760	705840	6647.5	275340	104840
CLU	4.9617e+06	5384300	4489000	16892000	24439000	25695000	41258000	32843000	42439000	33994000	8.5546e+07	89044000	7.9696e+07
CMPK1	1418800	1186800	941490	929910	426640	359750	1	629100	806180	469900	1	264040	573280
CNBP	2465500	1722400	2587200	765520	1	1	562570	1	1041300	1	1	1	1
CNDP2	10871000	12500000	9.2603e+06	3665200	667800	274800	150650	1970500	1461600	2073900	234130	1060900	847580
CNN2	2841200	2446700	2225700	1352900	267870	263480	146530	360570	495090	1	1	1	145960
CNPY2	2032900	2068900	2166400	1866000	1	575060	1	651960	1089500	1	1	1	553080
COL11A1	1798200	1491100	1654400	645560	218050	47025	868040	6.469e+06	3639100	3872900	257780	1	1
COL12A1	1583400	2413600	3229600	1809600	10871000	13655000	9.0064e+06	12904000	8.4412e+06	17259000	2087400	5.375e+06	5710700
COL14A1	1	49017	1	1	400290	2658300	840430	343940	1	395890	1	188720	1
COL15A1	1	315540	377110	1	1	762760	1	1	1	1	669640	524260	2816300
COL18A1	5.735e+06	5707700	6.584e+06	2232700	512620	2839900	425010	4079200	3931600	7.0583e+06	696040	1567400	3269400
COL1A1	88671000	93965000	111140000	251290000	364540000	383740000	327320000	6.1323e+08	454200000	6.4651e+08	455540000	451030000	422370000
COL1A2	4.876e+07	36357000	4.1519e+07	79299000	364550000	256500000	447460000	272200000	127150000	301540000	550590000	472010000	460940000
COL2A1	5.8939e+06	2821900	2750400	4253600	4803500	6.5858e+06	2976600	10506000	10276000	8.5972e+06	2507000	4.9632e+06	3958800
COL3A1	10851000	9203200	10945000	30673000	48580000	6.0949e+07	52373000	149290000	104860000	238890000	122440000	97622000	105560000
COL4A1	10103000	8551500	7.9374e+06	15716000	3145100	2827000	915840	6.0016e+06	5298000	6.5443e+06	1380100	3129400	1473500
COL4A2	17713000	14467000	12915000	21371000	5413800	5067800	2535800	10079000	7.9991e+06	9.5387e+06	202400	4348600	2330000
COL5A1	7.4399e+06	7337400	7.1193e+06	14417000	8438000	11131000	8.4558e+06	15489000	18971000	20299000	5.5013e+06	7.2225e+06	6138300
COL5A2	9.1053e+06	13346000	15890000	26878000	14908000	21368000	16679000	32208000	23888000	37178000	12934000	14422000	13775000
COL6A1	23669000	49347000	44416000	7.0252e+07	7.6933e+07	5.8032e+07	50876000	38438000	29612000	30042000	38323000	59004000	43340000
COL6A2	14304000	31928000	30577000	17411000	47742000	23452000	33972000	14583000	13412000	14911000	10659000	18025000	15322000
COL6A3	7.5494e+06	22886000	23884000	7.3534e+06	40887000	24896000	24266000	9.2961e+06	15386000	11768000	5502100	12903000	9.5007e+06
COL7A1	324160	298470	147070	350220	635840	522030	1	1	1395400	762130	452000	491960	268370
COMP	268410	362680	649030	787280	2716600	11595000	5287700	1878700	3550200	1284200	28517000	34676000	47171000
COPA	4493500	4491600	3535200	2544700	456710	129090	1	1052000	891890	429070	1	334890	269360
COPB1	3288700	4259000	3470300	1961900	519550	353020	1	1563200	1045300	564870	1	575060	81324
COPB2	2711400	2765100	2549600	1580000	141960	1	94281	581620	832780	308830	1	1	99070
COPE	2449400	2311800	2522000	1292900	1	1	1	1	173010	1	396610	1	1
COPG1	3973300	3507300	3117800	1526400	1	75561	81567	885640	683120	446890	1	1	1
COPS3	813170	624650	468930	229160	1	1	1	1	1	1	1	1	1
COPZ1	3977300	3218000	2715200	1190700	1	1	293430	1	1	1	1	1	1
CORO1B	2814200	2121200	1638500	1301900	1	1	1	381570	708430	200550	1	44713	1
CORO1C	7.8453e+06	7.3294e+06	6444800	2778000	560630	1041500	719820	1113300	932390	782930	340700	277360	675070
COTL1	13900000	13851000	10911000	7112400	2676800	2277700	2642000	6999300	7.8355e+06	5719000	1846800	1745300	3095300
CPA4	229440	805440	1638900	2957700	1065100	1697700	3714600	3995400	1180300	3385300	1	1	92176
CPE	1143200	1348400	1240400	2900100	1	1510900	1	271130	1	1	1704600	1068000	1092400
CPPED1	8.3609e+06	6.9632e+06	5.2319e+06	2176500	580860	289960	408420	1449000	1055200	321510	1	79467	320230
CPQ	1	1	236830	573300	1015700	1772700	1583300	466060	392380	439070	335890	566420	446050
CPSF6	552940	406000	283520	100600	1	1	1	1	1	1	1	1	1
CRABP2	1995200	1493300	598070	1	1	1	1	1	1	1	1	591280	1
CRIM1	1754000	2144600	2347800	3022400	305460	1214800	1	1647900	701940	357740	1	1	1
CRIP2	4442100	3825400	3901200	2384800	1782000	1406400	1239100	1	1	1	1	236250	634790
CRK	998030	1116000	912550	568230	1	1	1	1	240690	1	1	1	1
CRLF1	1	1	1	158580	3034900	710120	3780900	1	1	1	3695900	6.4374e+06	3512700
CROCC	5061100	6057500	5637400	3190800	1739300	1411800	1325300	2187700	1620800	1227600	459470	934550	990990
CS	1612400	1600200	1097100	186850	1	1	1	164180	1	1	1	1	1
CSE1L	7.9951e+06	10448000	5601600	116600	1	1	1	1	1	1	1	1	1
CSF1	1624900	1925300	1730200	2954200	8.5448e+06	11771000	13562000	14098000	7.4798e+06	14257000	7374700	7.0888e+06	11837000
CSPG4	4.8709e+06	4517000	3214300	1116800	484400	270200	534120	1031800	619200	825160	82187	1	82165
CSRP1	16751000	15719000	13527000	9.6179e+06	3591900	4693200	4255700	10915000	13619000	8.8542e+06	1942800	389780	4337600
CST2	1	1	1	1	1	1539600	2280800	1	1	1	7108300	4362700	13610000
CST3	16106000	19130000	22793000	31970000	7.4291e+07	86850000	81068000	49843000	37880000	4.9438e+07	60175000	72036000	55712000
CSTB	3236900	4571700	5650600	1737000	1116300	830270	1107000	1440300	1086300	863310	1	1645400	1193700
CTGF	1706000	1371300	2228900	3334800	2633500	14878000	4627600	864720	901540	505190	1201400	1029200	1293700
CTHRC1	3987100	7848900	11291000	18342000	17999000	13110000	39013000	24724000	56586000	10791000	67547000	36799000	26355000
CTHRC1.1	19529000	17672000	10150000	2203100	8069600	7.0988e+06	13610000	21335000	22728000	36109000	11452000	9.4687e+06	10226000
CTNNA1	1757700	1455000	1457000	799590	1	1	1	885560	1	1	1	1	1
CTNNB1	2030600	2118600	2052700	1743300	1	114120	1	509770	379030	1	180050	1	1
CTSA	617080	706120	423180	739700	2063600	1412100	3372600	1068100	928630	754530	2032200	1362700	1599700
CTSB	9.9458e+06	10707000	9759000	26619000	28322000	95164000	76821000	13215000	18556000	23694000	18641000	44326000	41875000
CTSC	322620	412000	347240	1403900	1	1	1	216750	510590	1	1082000	1119200	641130
CTSD	1298600	1603400	1401500	3413400	18447000	9.1944e+06	8515400	1571000	1442200	1833800	2694000	3272300	3224000
CTSL	1136800	1879000	1588600	3598700	5930900	2939000	4407600	2266800	2319600	2179600	3926700	3612200	3467700
CTSS	3521400	4340100	3746000	3189100	10427000	11326000	14748000	4485800	4960000	4417800	8859700	6876700	9958900
CTSZ	2630200	1846400	1592300	2412700	9076300	14857000	14039000	6539500	5131300	3987900	7046500	8287500	7.7607e+06
CTTN	3405500	3299500	3233400	2084000	886970	737150	710900	1192600	976580	820160	1	551640	627520
CX3CL1	1	769690	497350	3053600	1394100	2926800	1817300	1	1	1	989300	882720	1177100
CXCL1	3122400	145370	412440	5624200	112390	1	124410	19622000	54932000	13508000	2671400	2889700	5426600
CXCL10	59520000	63289000	57891000	101600000	61914000	8.9512e+07	108960000	63654000	44538000	40500000	7.9054e+07	84254000	6.2763e+07
CXCL11	31493000	23739000	20966000	20236000	10468000	11186000	17993000	27773000	20961000	19235000	7996700	13501000	11859000
CXCL12	2763000	3579800	3451800	3202100	2315000	1346900	3951200	1	1	1	1	349440	340210
CXCL16	1	1	240230	1032100	3204800	7.4907e+06	3246900	1573000	994350	1832500	1	954470	1107300
CXCL3	379580	171070	1	407410	1	1	1	1596700	3599700	886070	278710	1	1
CXCL5	3472500	427760	1	953310	1	1	1	1779500	14437000	1326400	1244400	573340	1
CXCL6	1	1	1	355940	1	1	1	2590000	5764600	1916900	1	1	1
CXCL8	10317000	2016100	927300	12032000	1493700	5439900	1721700	9.2911e+06	44452000	4495700	3613200	1251600	1
CXCL9	49336000	30384000	35209000	24571000	21890000	8.2564e+07	9.2886e+07	44779000	42891000	5.9517e+07	5.0157e+07	55398000	76331000
CYCS	1700200	2080900	1400900	791730	1	1	1	674510	361700	1	1	1	225720
CYR61	5586500	5395300	5808200	6707800	3630100	3071100	3093700	3721500	1088900	1734200	398950	1757200	420470
DAG1	1474800	1680000	1983400	3507500	3750200	3910000	5095800	3909100	3236000	4163500	2351400	4.5463e+06	3536100
DARS	1781100	929140	932790	996800	858370	1116000	1039000	884150	589730	932580	1	1	1366900
DBI	13416000	19994000	14787000	1530400	2848400	1739600	2027800	4.9192e+06	4134500	3683500	617490	1972600	1975800
DBN1	9.1525e+06	9.4287e+06	7.0196e+06	4574500	313930	632930	302060	1959200	2191900	1083800	479800	645930	604250
DCD	1	2678600	1	1	1	2222900	1	1	1	1	9373000	3682300	1415400
DCN	6.1791e+06	6458900	6125700	10524000	105290000	102140000	104520000	8.5457e+07	68598000	134750000	76018000	95136000	82567000
DCTN2	2443800	1954900	1928300	1497600	212430	201690	1	611370	307850	161980	1	1	200450
DDAH2	621500	726140	558400	345690	1	1	1	1	1	1	1	1	1
DDT	1187900	1083800	980250	753300	1	1	342440	493310	499050	1	1	1	1
DDX1	1215700	1126300	792410	476390	1	1	1	1	1	1	1	1	1
DDX17	916550	1023900	988190	501020	1	1	1	294030	180860	189620	1	1	199610
DDX39B	3956500	2566500	3143700	1376200	156690	1	1	149450	168580	128470	1	1	1
DDX6	731030	904830	929140	390960	1	1	1	1	281320	1	1	1	1
DENR	1752300	1505700	1204400	700690	345850	1	1	1	405710	322960	1	1	1
DHX15	1265800	1390900	945170	477290	1	1	1	1	1	1	1	1	1
DKK1	1	1	1	1	1	2722700	1557700	4108500	2562900	1	3687100	2997600	4288200
DKK3	18277000	13787000	15861000	19671000	21231000	43149000	22478000	17835000	18247000	21780000	7016600	6807500	7.0539e+06
DLD	1400900	572130	1	252820	1	1	1	1	1	1	1	1	1
DNPEP	1113800	1518200	1084100	554980	1	1	1	1	1	1	1	1	1
DPP3	3654800	3857800	3040300	1716700	133230	158600	129630	733070	801590	491700	1	62198	229900
DPYSL2	4340100	4.7469e+06	4343900	5486200	1021200	1635100	916950	634600	689200	388510	998110	725270	1315400
DPYSL3	3526000	1868000	1817500	1405900	117620	343600	137380	1386300	1525000	919890	144890	538000	501010
DSG1	1	1	1	1	1	1	1	1	1	1	4.9894e+06	1	319970
DSG2	1547400	2164900	2450100	928730	1	1	1	905990	643610	812700	1	1	1
DSP	1	1	1	1338300	1	1	1	1	1	1	1288200	1	583040
DSTN	14612000	10953000	9538900	8265700	446660	2136600	1344800	3530400	3800800	518210	1	1	1
DUT	378010	490050	635960	1	1	1	1	1	1	1	1	1	1
DYNC1H1	1908800	1593900	1397200	1423900	151120	15500	31097	366900	321300	121880	9398.7	54376	46601
DYNC1I2	5262100	4631200	3870100	1844100	442740	590990	485980	1071100	1222000	973710	317110	563000	498590
DYNC1LI2	1095700	1098800	895020	1	1	1	1	469010	1	1	1	1	1
DYNLL1	4638800	3610100	3367800	1795200	494430	309840	1	775790	779590	786030	1	301050	341670
DYNLL2	564890	826960	488720	441330	180520	259900	1	225610	1	1	1	1	1
DYNLRB1	3134900	2544300	2071600	1149200	1	359270	1	479430	668690	616420	188600	309030	284280
ECM1	4468000	5801600	5555400	3655700	10790000	9.2544e+06	18550000	3329300	6000200	6093800	15423000	26948000	24421000
EDF1	3749000	4348000	3204800	1762100	1	1	1	1	1	1	1	1	1
EEA1	1446400	1404300	1184000	772290	1	1	1	1	136300	1	1	1	1
EEF1A1	56859000	37215000	35576000	21639000	8.5019e+06	4580600	5370100	11779000	10608000	8.7457e+06	4265300	5989300	6709600
EEF1B2	6038700	5376200	6.9074e+06	3194700	640240	779370	707870	1117300	1628400	1277000	330050	542010	1087300
EEF1D	5689000	3170200	4008600	2150500	148890	168770	1	157970	1065300	302700	1	1	44263
EEF1G	14314000	12196000	11287000	6.7135e+06	1283100	526230	893070	2522600	2933700	1968800	190070	268030	1671600
EEF2	23829000	21417000	17983000	9.0868e+06	2721400	1178400	1496600	5727700	4883600	3840000	1302300	1934400	2164100
EFCAB2	1	4784300	5123200	10079000	1	10279000	1	13845000	1	14139000	40624000	21487000	17620000
EFEMP1	2636600	2604000	3270400	5619200	23418000	72937000	61616000	8686100	4079600	6.6415e+06	32753000	50218000	49475000
EFEMP2	4741400	3474600	4020600	12727000	16090000	14679000	23097000	15574000	10699000	15025000	9180500	13292000	10863000
EFHD2	1147900	1411200	1255200	682410	603210	442700	1	1	1	1	1	1	1
EHD4	2052100	2135600	1195800	1	1	1	1	1	1	1	1	1	1
EIF2S1	4998600	3798900	3151700	1663900	1	1	1	529180	134110	117680	1	1	1
EIF2S2	3576800	4500500	4984500	2175400	1062700	1	1	939800	1157600	1034200	1	1	750680
EIF2S3	5.5665e+06	4072700	2970300	1642900	344710	305280	1	510130	744130	343430	1	1	303510
EIF3A	1419000	1325000	1321400	575150	1	1	1	66749	194800	137850	1	1	1
EIF3B	1594600	1887600	1847900	515010	1	1	47162	1	71746	1	1	1	1
EIF3C	1701600	1411500	1902600	244760	1	1	1	1	1	1	1	1	1
EIF3D	1777700	1141900	1227900	1	1	1	1	1	1	1	1	1	1
EIF3F	1771800	1717000	1481000	1	1	1	1	1	1	1	1	1	1
EIF3G	3173500	2835400	2310800	832150	1	1	1	719510	718770	495970	1	1	1
EIF3I	7091400	7435600	6745000	4625200	7.5806e+06	5.3974e+06	8946200	7.6213e+06	9.4106e+06	9069700	15465000	11993000	9.4841e+06
EIF3J	2713000	2460600	1894800	833700	1	1	1	209630	427010	159310	1	1	1
EIF3L	1584200	1756800	809970	336510	1	1	164000	59700	1	1	1	1	89548
EIF3M	629660	382580	499230	1	1	1	1	1	1	1	1	1	1
EIF4A1	7.8336e+06	6.7195e+06	4763100	2366300	538010	176540	323550	1301400	1095500	998450	38658	607970	196620
EIF4B	2176000	2268200	1604500	788440	1	1	1	1	1	1	1	1	1
EIF4EBP1	1	2450600	2656200	1	1	1	1	1	1	1	1	567560	1
EIF4G1	4835600	5014900	2921200	1322800	1548300	1196600	1281900	1154700	1378600	1	1060600	1045700	1325300
EIF4H	921480	753100	888190	650540	1	1	1	446910	314100	485180	1	313550	1
EIF5A	15054000	12587000	10391000	6755700	1664300	1168200	1088200	4372900	5294700	2725100	1412300	2137900	1795100
EIF6	8.113e+06	6656700	5573100	2987700	1	1	1	1278200	1200100	606690	1	1	1
EMILIN1	2258200	2493100	2271000	3772700	7614100	5171400	7.2831e+06	4406500	4.8373e+06	5446600	4117800	9083400	6696300
ENO1	118170000	99622000	66491000	40629000	10710000	9909700	8.3655e+06	24354000	22871000	18855000	5336300	10809000	7958700
ENO2	5124900	2395300	938390	1249100	569640	110130	217670	640380	285830	121610	1	1	1
ENPP2	1	1	1	37419	3007700	5545600	5.0972e+06	1	1	46937	1353600	2099500	1691400
EPB41L3	2189000	2633600	2080100	1434400	1	1	1	1	1	1	1	38046	1
EPRS	2019000	1562400	1402500	1358500	67055	1	1	597270	205550	1	1	1	55997
ERH	8.9678e+06	10476000	6.9169e+06	3231400	542840	1	328520	1197000	721300	247020	261200	1	296360
ERO1L	2303200	1772300	1481800	1764200	202430	1	1	818750	587850	1	1	1	1
ERP29	859580	781850	634360	584790	217500	329540	302490	240690	376370	301870	189210	1	260560
ESM1	1	1	358820	244670	1125900	568340	1	1477200	1952800	1689900	1	1	1
ETF1	3821800	4311400	3379500	1167900	1	1	1	502670	425460	108620	1	63038	1
EXT1	173400	222740	401870	439460	1	1	1	739530	588660	1179700	1	1	1
EXT2	769860	1031900	1131600	1637100	827910	1062300	1202400	2905100	1641000	2859500	937570	1168500	1552600
EZR	3838800	3785400	3589000	2501500	1046500	943060	601400	1352900	1006500	786810	35405	169830	506680
F10	323550	375270	539920	1011400	897510	864590	1	952640	1288600	1064800	2017600	1003700	1252900
FABP5	10785000	9.3824e+06	6794000	1033800	96128	1	1	666390	1248300	487050	176710	1	113360
FAM129B	3760500	4008700	3119600	1718800	305140	431960	114460	655050	470500	303180	83479	256850	99388
FAM20A	1	1	1	1	1445300	631730	2119900	151910	158060	313960	1161200	1301200	2005300
FAM3C	262040	341500	363790	839680	845170	1395300	1099900	1108400	1096100	970680	719640	1156200	942480
FAM49B	1208500	961760	881140	1	1	1	1	1	1	1	1	1	1
FAM53C	261310	646000	793760	1068800	2006700	1342400	2073400	1878100	1730700	1394200	4139100	3185800	2494800
FASN	903520	1086700	990200	419760	1	1	1	295440	1	1	1	1	1
FAU	1615600	2060400	2250700	1021700	463990	297610	326950	519530	281190	1	1	1	1
FBLN1	1665700	2501400	3095300	5148800	5.3978e+06	8785800	7231200	4057100	3876100	5429000	5855600	7684700	4336000
FBLN1.1	122890000	126240000	125440000	266310000	176340000	306760000	295280000	190080000	149820000	234890000	195330000	242990000	147880000
FBLN2	898330	1146200	1589300	185950	1079600	1	2713100	5388700	5159700	8.3559e+06	20767000	26299000	16363000
FBN1	16812000	18953000	26314000	58025000	53509000	8.5872e+07	50474000	28040000	25123000	27794000	45741000	6.5756e+07	47313000
FBN2	4449500	2303800	3262600	902840	1	1	435550	4023000	1997300	2829200	1461400	1	1
FDPS	4191000	4543600	3188400	1549200	1	725780	618090	1137600	1465100	952830	1	1	1
FERMT2	3222600	2734500	2516400	2601500	36064	498910	1	765860	674640	572030	1	1	1
FH	2317100	2354200	1867900	1014100	21246	65324	65054	455880	526500	255650	1	1	73133
FHL1	308950	873730	972260	1380000	404130	1	1	1	1	1	234990	504410	437930
FHL2	3669300	2587300	1431400	2019300	1214900	1418500	925310	610070	701480	559150	387830	448970	492960
FKBP10	2253600	1978100	2094100	2672800	1346600	970980	1036400	1733600	1479200	1837800	815000	648790	976590
FKBP1A	41397000	30927000	21842000	10917000	4299800	3977700	4771200	7.373e+06	8708300	5715000	2757400	5315100	6.5744e+06
FKBP3	4014400	3675300	2681400	1536000	376900	1	1	724280	752390	542370	1	396580	1
FKBP4	2360600	1978100	1681200	397100	1	1	1	397480	272990	44160	1	1	1
FLNA	23777000	17554000	17277000	15400000	4703100	8.3578e+06	4429300	8817700	8326100	6.3907e+06	4232900	3791800	4967600
FLNB	15618000	11376000	9106800	3491100	728440	2237800	1470500	2844500	3534700	2582600	655480	1093600	1095500
FLNC	8006100	5294300	4944500	2392800	269760	1642200	1466800	2763800	2703600	2109600	1483700	1854000	3107300
FLT1	10244000	5458300	4678200	20143000	10935000	8.948e+06	10408000	27756000	25270000	19518000	8.1435e+06	14088000	13371000
FMOD	35463	57756	226430	266720	2416800	13743000	1260500	2813400	3779500	5079400	2836100	1202700	3204900
FN1	388980000	288630000	345220000	9.6257e+08	1119300000	1346200000	1338700000	502340000	5.6634e+08	6.716e+08	953860000	1241700000	1027000000
FNDC1	1806400	6877200	20730000	7189800	45000000	25467000	17786000	14237000	9119100	28861000	4224500	11550000	18844000
FSCN1	19747000	14083000	11964000	5015100	258830	996120	396600	2354000	2811500	1935400	166360	470920	363430
FST	1494600	1822600	2049400	10160000	7.4086e+06	13383000	8.1447e+06	3790600	2589600	4945400	5370500	5585800	5585800
FSTL1	39010000	38518000	39360000	98112000	103770000	165240000	110350000	9.3087e+07	78980000	7.2304e+07	164830000	160050000	137700000
FSTL3	978830	666650	531200	1	1739300	5291100	4622000	7262400	12309000	11430000	6198500	4929000	6029900
FUBP1	3045300	3058200	2504200	553270	1	1	1	355500	1	1	1	1	1741600
FUCA2	658940	819400	813490	1	1057700	659890	555880	1328000	892190	873510	339990	652780	974780
G3BP1	2719600	3329400	3041200	106800	1	1	1	1	74903	1	1	1	1
G6PD	1677900	1898700	1510600	1332400	1	1	1	470060	539570	447410	1	1	1
GALNT1	1	1	1	1	1367000	4605200	2809500	1274100	467260	1	1	1200000	855630
GALNT2	1277300	1459300	1277700	2990500	2642800	3475300	3175000	2224700	2329400	2879200	1449000	2130000	1924600
GAPDH	104670000	88163000	58175000	33746000	7.1286e+06	7900100	7923600	17199000	18082000	15652000	4001000	7488900	5537100
GARS	3200000	2823900	2572500	1847200	789520	566040	681160	1605700	1260800	1101400	187350	949000	887500
GART	1204500	1051700	1	531640	1	1	1	1	1	1	1	1	1
GAS6	577370	493940	324410	176780	1654400	5352800	3971400	5.0453e+06	3485300	3444300	1237100	1536900	2478300
GBA	374810	345420	452560	697080	1455900	920430	1423900	1284900	1058100	868500	1635700	1007200	1207000
GBE1	4167700	2569000	1210900	2513300	125260	496640	1	1	123340	78464	1	63233	73298
GBP1	48778000	5.0528e+07	40179000	19743000	5055100	1167700	1685900	15394000	11940000	11762000	2378000	4553000	2441600
GBP2	3451600	2939000	2633600	1848200	1	1	167370	607810	1044300	685780	1	1	59473
GBP5	9.2839e+06	10973000	7543200	1	1	1	1	1	1	1	1	1	1
GDF15	6332300	5.6881e+06	7113700	704790	782050	1905000	696860	5814700	7.3726e+06	3555100	170260	1341000	549480
GDF6	1	1	1	1522300	472150	254570	292020	1	1	1	1	1	1
GDI1	6.3878e+06	6224300	4472300	2893500	918840	1072900	262080	1780200	1635100	1689700	1	602460	1032100
GDI2	15526000	17827000	14263000	8628100	2622900	2580400	2443700	4447500	4203000	3654900	1305500	2134700	2869300
GGH	1024000	1229700	1220100	835800	1	462070	783380	2026400	1461200	1884900	457200	629850	773170
GINM1	21270000	38949000	44433000	5.2284e+07	100420000	81162000	110260000	9.113e+07	136610000	79603000	293090000	140400000	147840000
GLO1	2680900	2897100	2609900	1124700	1	126770	91594	372750	465210	101150	1	66225	81959
GLOD4	1224700	1205700	1016200	518680	218100	188220	1	319020	297880	281820	1	224150	1
GLRX	2299100	2989900	1675400	1302100	1	548660	225790	784200	1070400	1024900	1	1	424670
GLRX3	2733300	2849800	2159900	815930	1	66786	1	456410	268790	380100	102740	1	1
GMFB	1748500	1195200	912070	625680	1	1	1	268980	434210	1	1	1	1
GNB1	2091900	1671700	1446100	948120	1	1	1	899070	924000	1	1	1	1
GNB2L1	6.8912e+06	7.7498e+06	6199100	1974600	1	1	53475	454440	183670	343440	105340	1	177020
GNG12	573050	686610	736560	602020	276730	1	371640	544600	368320	619890	1	1	1
GNS	600340	650770	413370	473180	704460	530980	1	1	1	1	836130	1	456860
GOLM1	33123000	31798000	29457000	47731000	30431000	37325000	46020000	59423000	51772000	60672000	28902000	35012000	28137000
GOT1	2904300	3003700	1955900	1172900	50511	659910	372170	742850	778050	695020	1	256980	415220
GOT2	4.7458e+06	4821500	2877800	1040800	113850	259110	199280	1688300	1563500	1396000	63326	433350	129320
GPC1	1424300	1107800	1174800	1463400	2123700	5189400	3562700	2380100	2193900	2588500	981600	2272800	1720600
GPI	12182000	10757000	8.1769e+06	6.9024e+06	2803600	3696700	3049700	4019800	3873200	3243700	1929200	2231100	3005300
GRB2	1531100	1073400	1074700	837360	1	1	1	620990	1	1	1	1	1
GREM1	7585400	6044400	6509400	5346800	1	1	1	1	1822100	1	1	1	3699200
GRN	3700900	3906300	3589200	9.3009e+06	9135300	5750400	5743200	5.5448e+06	4676500	6184300	5373300	5594800	3681900
GSN	1630400	1168100	1453900	2221300	1966400	6237700	3111800	1023400	984290	1272900	2733700	4482900	3370800
GSPT1	695140	536030	564900	400170	1	1	1	282970	1	1	1	1	1
GSR	957260	1627700	1092200	979640	475840	489420	387840	552790	321050	624290	1	386920	443790
GSS	1989000	2647800	1900500	1297900	782450	656830	894060	1111100	940310	1002400	1	1	446510
GSTO1	11644000	9.9347e+06	6.1731e+06	1244800	584620	71006	261040	1670900	3473600	1256800	76842	711760	875610
GSTP1	33024000	31036000	25846000	12272000	3040500	3083200	1848300	6370900	8848100	7.4057e+06	1615300	3035200	2687500
HAPLN1	6.967e+06	7950200	8.021e+06	13916000	44653000	14149000	23373000	7763700	1673200	8481500	7.7801e+06	24438000	15535000
HAPLN3	2404400	2893300	2095700	3587200	11072000	10545000	12770000	11438000	5775300	10269000	5630400	9215700	8.8702e+06
HARS	6272100	6.206e+06	4997700	2973000	375040	117190	118210	1032800	799540	838540	26583	88150	169730
HBB	846740	1020300	850320	956260	1	1	3913000	1378200	1270000	1940900	1750500	1919700	2467200
HDGF	7577100	8.4911e+06	7298300	2418700	530380	46934	1	682220	1630900	533020	93058	1	1
HDGFRP2	1533000	1293100	1074100	419430	1	1	1	1	1	1	1	1	1
HEBP2	1879900	3161400	1111200	673620	1	209550	1	244070	165540	655180	1	1	284010
HECTD3	9.0143e+06	20919000	15184000	28059000	29380000	22820000	19793000	13284000	10179000	8721300	14046000	19809000	13150000
HEXA	606120	642810	596420	1521700	1658000	2363600	3032100	1421500	853970	1320000	1076200	1361400	1555400
HEXB	430460	434650	450140	997930	1472800	1360600	1432900	825030	915910	899080	744820	528670	1006000
HGS	926910	744580	663360	1	1	1	1	1	1	1	1	1	1
HINT1	4418600	2688500	2340200	1348900	424270	497450	504120	474290	734250	381220	291100	401990	294680
HIST1H1B	2861300	2823600	1994300	1039600	708750	409860	428720	752070	588330	804060	639510	671830	586590
HIST1H1E	3885800	5118500	2798200	2625400	2150100	1393700	1840800	1398500	1362200	1254000	705460	1433600	1073700
HIST1H2AH	23680000	24919000	16009000	10374000	7.9555e+06	5.9776e+06	7652700	7601800	8.5439e+06	10829000	6062900	8.0531e+06	7156800
HIST1H3A	16023000	16360000	7.3617e+06	8283000	2392000	1523100	1635000	2634500	7297800	3033400	3518800	3294600	2869400
HIST1H4A	17734000	21320000	8666800	9.6035e+06	4491500	2642100	3948700	4439200	7.5109e+06	4873500	3890900	4729400	4373600
HIST2H2AA3	1342400	1600700	1240200	504970	1046700	969330	922990	575150	1	658610	1	1	1
HIST2H2BF	22677000	21713000	13941000	13244000	4590800	2936700	4306500	5382400	9267600	6699500	6359100	6706200	5.5905e+06
HLA-A	2362400	967870	1238000	9.7942e+06	3134500	2242300	13702000	2170300	8750300	3145100	1	4229700	1
HLA-A.1	1	1	1	5318900	1	898420	1	2617300	1	1	1	1	1
HLA-A.2	6982300	5506700	5.9148e+06	6.0924e+06	3364800	2609500	3805300	3140200	4422200	4519000	1598300	3353500	438840
HLA-B	1	1	1	2216400	1	1	1	3426600	3732800	1	1089100	1	1
HLA-B.1	1	1	1	633890	325970	465210	1	1	592160	397760	1	1	1
HLA-B.2	1	1	1	2183200	1067500	1	1	788040	1204000	1	1	1124200	1
HLA-B.3	30597000	25587000	28435000	18372000	9.0764e+06	4703400	7.5024e+06	4341400	6967500	6023700	2036500	6.8136e+06	1534000
HLA-C	8.3846e+07	5.6277e+07	63246000	39742000	17542000	9.9831e+06	13401000	26572000	13300000	13246000	10090000	11169000	6909500
HLA-C.1	36722000	33461000	29734000	1	1	13872000	6654300	15172000	14973000	19597000	5692600	1	3523700
HLA-G	16970000	17280000	19965000	8791000	3831000	2126600	4999700	6890300	7626500	3245700	1307400	3471000	1553000
HMGA1	9197000	9.8806e+06	9345300	3060200	1	1	1	354250	990700	561770	1	147030	184320
HMGA2	21595000	22133000	17947000	4800200	1	1	1	1	161900	1	1	1	1
HMGB1	8621400	8.2718e+06	6.4031e+06	1037900	1	1	1	1	1	1	1	1	1
HMGB2	1	2003300	1463400	1	1	1	1	1	1650100	1253700	1	1	1
HN1	2792600	2839800	3117400	1299200	1	1	1	1117100	611970	926140	1	1	1
HN1L	2975400	3006100	2633400	927860	1	1	1	180450	150790	184590	1	1	1
HNRNPA1	8.4196e+06	7.8513e+06	7315200	1951900	1	1	135560	1054100	284300	247180	1	1	1
HNRNPA2B1	11079000	9407800	8.6935e+06	2926800	1108300	1	606030	1658000	1372200	1142700	278140	772880	575930
HNRNPA3	1655700	1589600	1372900	678210	432540	1	1	1	224010	1	1	1	1
HNRNPAB	2611100	3135000	2718500	1236000	596260	1	1	889530	564630	819560	1	1	568530
HNRNPC	1476400	1285600	1461500	460730	191380	1	1	1	119810	1	1	233050	244030
HNRNPD	6273100	6142900	5010200	2478700	1574700	1	375870	855240	700480	732390	1	1	1
HNRNPK	5698400	4095800	3593900	2434900	1	1	116780	164380	365640	1	1	93238	103450
HNRNPM	965240	807640	1	269390	1	1	370540	268530	168630	342720	1	1	159010
HNRNPU	8971600	10655000	8.9349e+06	3289400	388830	81281	1	748810	1101600	205620	1	270470	358020
HP	1921000	2390000	2845500	2636200	5694500	3904700	5.3203e+06	3787200	2476400	4052700	3238600	3995400	4.6491e+06
HPRT1	1167600	1419000	869680	719100	1	1	1	1	1	1	1	1	1
HPX	29925000	35175000	4.3934e+07	44256000	97799000	6.2616e+07	9.038e+07	61263000	37711000	6.8311e+07	4.6201e+07	6.5391e+07	7.1192e+07
HSBP1	1016300	790460	552240	606770	1	156070	1	517550	277830	1	1	1	1
HSP90AA1	33969000	29161000	29116000	11472000	1864500	1447300	1414500	1563300	4871700	1917400	87644	464070	1212800
HSP90AB1	5.2608e+07	4.9088e+07	47110000	15617000	3825000	2279000	2816200	4936100	9.1553e+06	4742300	920030	1372800	2633300
HSP90AB2P	543060	638080	1124200	1	1	1	1	1	1	1	1	1	1
HSP90AB4P	2563800	2713100	2505100	1155500	281320	1	1	374810	597410	391480	1	1	1
HSP90B1	4192800	3175400	4910800	3248800	1062500	1240400	975470	769570	1475200	1033400	226370	278680	909640
HSPA1A	9.2942e+06	8.1745e+06	6302700	4285100	948790	118670	36333	1924400	1375400	1346000	184470	716720	563450
HSPA4	4779900	5.3757e+06	4683800	2080800	281200	244400	150410	834070	803190	619020	1	177420	291180
HSPA5	13915000	11756000	15476000	12665000	4758000	6692200	4878700	6.8005e+06	6.4543e+06	6426000	3434700	3742200	4.7411e+06
HSPA6	32938000	23604000	19913000	12636000	3768600	4470700	3066600	6137000	7.7593e+06	5064800	4097400	3589500	3272000
HSPA8	41266000	36096000	33746000	17676000	5105000	3683400	4133800	8225300	8228000	6.952e+06	2269100	4263400	4428800
HSPA9	6407600	4695200	3140700	594310	512290	383260	158590	942050	1239900	1101100	45117	191550	1
HSPB1	6.2507e+06	4562500	5.5636e+06	5555500	954140	2902600	1860500	2909000	2715900	1992900	1322100	1258900	1398900
HSPD1	4159600	2846900	2377500	653010	625440	745540	952980	2113600	1166500	1476900	510490	272950	237890
HSPE1	13414000	12411000	8.5037e+06	3843600	378290	1038000	262160	2464100	1822000	1917000	798760	934880	1
HSPG2	6954400	5.8854e+06	5475700	11926000	16984000	12830000	14409000	18681000	14445000	27662000	14841000	25493000	18884000
HSPH1	2041600	1437600	1187900	760520	1	1	1	1	1	1	1	1	1
HTRA1	2654300	3661300	5054000	6581600	5193900	5550600	6344000	3757700	3699500	4350900	3930300	6173900	4153000
ICAM1	16670000	11322000	10643000	20583000	5703100	6855400	7980200	25460000	13629000	17066000	5.393e+06	7.2233e+06	9632700
IDE	386750	431110	340360	247110	1	1	1	1	96964	1	1	1	1
IDH1	2537700	2583300	1301000	743970	1	510740	1	747420	739690	1	1	1	1
IDO1	14821000	19308000	16892000	6161100	865970	504120	1213300	2757700	2961200	2371300	1544900	3473000	2497800
IFI16	1139900	1445900	1227200	383100	1	1	1	1	1	1	1	1	1
IFI30	3641300	3071600	2927500	8013800	14157000	13258000	15508000	7.5868e+06	7570200	6287400	12187000	9.4124e+06	10797000
IFIT1	4416100	3864400	3505100	2701800	980900	1	1	1237600	381320	470990	98287	218390	65272
IFIT2	2904600	3658200	3254700	2689900	1903800	1	1	1321200	748210	893380	1	748750	920030
IFIT3	6.4957e+06	6574600	5813700	5122400	2106500	103930	605340	2853900	1293500	1419400	104800	1178500	1209900
IGF2	2391000	2774200	3068000	1936300	3236700	25375000	6.1318e+06	638310	2333800	2953300	3400900	3292000	3601600
IGF2R	1381300	1186600	903320	697310	781860	799520	737900	1276400	1475400	1008500	1923300	932210	1033200
IGFBP2	3308500	9770800	23178000	42433000	2141000	20571000	12120000	1294500	1332200	628320	3123600	1226000	1233500
IGFBP3	31834000	22567000	36865000	65473000	181510000	315700000	231800000	370420000	403030000	319740000	100140000	101550000	200140000
IGFBP4	19363000	29676000	36697000	184710000	145000000	227990000	148700000	60291000	5.4987e+07	6.186e+07	83759000	8.8435e+07	81824000
IGFBP5	52093000	23095000	26195000	6397500	10033000	53669000	38663000	34308000	34243000	50947000	37873000	16043000	27003000
IGFBP6	2653600	4.9408e+06	6850900	24859000	147250000	94889000	125230000	4.5759e+07	23543000	37174000	130760000	154990000	110920000
IGFBP7	113380000	148720000	184360000	535760000	527390000	725730000	512250000	327110000	301070000	268420000	255030000	292170000	275590000
IGHA1	2312500	2508600	2579500	3019200	6078000	4098900	5700100	3400900	2596500	4497800	4285600	3959800	4643000
IGHG1	5.5115e+06	6.0532e+06	6.8481e+06	7108100	15845000	10748000	17036000	11470000	7522000	12033000	7.9723e+06	11642000	12515000
IGHG3	1426000	1849000	2141000	2003300	4580600	3221300	4947600	2660200	1502200	3656600	1827700	3521000	3522300
IGHG4	3839800	4.9157e+06	3969700	4505100	10187000	6685100	10974000	6268700	4064700	7.3795e+06	4983400	7326400	8.4866e+06
IGKC	7.1612e+06	6290700	5954300	7.5387e+06	12144000	11165000	14061000	11692000	10920000	11970000	13411000	13678000	14490000
IGLL5	2585700	2188300	2404600	2391600	4219100	2946700	4420400	3239900	3488000	4347700	4804800	3885600	4315000
IL18BP	4057000	3241800	3234700	6053500	14038000	10243000	11375000	16058000	7643300	10036000	11024000	13348000	8366300
IL4I1	348180	486640	414390	662570	1690300	1	1410600	779820	365640	772960	604890	1046000	1510300
IL6	2722600	1552300	1118200	6453500	1818900	4014400	2265800	4850000	2328400	1611900	156160	200730	1274200
ILF2	3431500	3812300	3541100	1461200	319130	1	1	489520	367750	1	1	1	179170
ILF3	2654800	3339900	2599200	1051500	85173	40227	1	109730	156240	119470	59087	1	33421
IMPA1	1454900	1605100	1258700	584050	1	1	1	410590	305600	165730	1	1	1
INHBA	13536000	9036700	6332300	9.3446e+06	2335500	3896900	2741900	4173300	17409000	7295500	3486900	2468800	7121700
INS	12368000000	10005000000	13287000000	12621000000	32457000000	21268000000	30379000000	16760000000	12552000000	15928000000	20580000000	23158000000	23034000000
IPO5	2608600	2374300	1967000	572520	27622	1	1	192880	340320	15752	1	22717	34804
IPO7	2609600	2722800	1600100	701280	1	1	1	242630	456220	1	1	1	223850
IQGAP1	3942700	3467600	3331200	2538400	627940	700060	492640	1079600	974980	674060	108770	319040	438870
ISG15	30000000	31315000	23196000	19810000	8710500	1108100	2303200	6483600	4746500	4783800	1802400	3269900	2530700
ISG20	1220300	2583000	2075500	1390200	979730	1	1	950050	360100	557250	1	464880	1
ISLR	1	77203	341070	1	19572000	25077000	27940000	910540	844680	1308500	20425000	27249000	18389000
ITGA5	849530	892940	811150	613900	1	1	1	1	1	1	1	1	1
ITGB1	2074300	2465100	2784700	1963600	1	1	1	1277400	1242300	1877400	1	1	1
ITGBL1	1	1	1	679720	5032700	15665000	12169000	1	277460	172150	4295600	3630300	5307800
ITIH4	3672900	5431600	6362500	7.1498e+06	14387000	9340900	12638000	10084000	6.4108e+06	9796200	4931100	9413400	9.4653e+06
ITM2B	2036000	2621700	5.8369e+06	10759000	36756000	31334000	32823000	6.4004e+06	2396400	4187500	11791000	15194000	19552000
JUP	1	1	1	888060	1	1	1	1	1	1	297520	1	1
KARS	5117000	5518100	4159600	1697100	211610	1	1	854210	424060	286090	1	870160	85510
KATNAL2	6.9508e+06	8269900	7170500	3263300	984850	748680	530960	1862300	2157100	1888000	526440	725200	861590
KHDRBS1	3909400	2773200	2402100	668590	1	1	121350	273880	199150	1	1	1	1
KHSRP	1500000	1650600	1047700	1	1	1	1	1	1	1	1	1	1
KIF5B	1041200	904560	892660	565370	56806	70910	1	317180	234460	1	1	1	1
KLC1	847600	946850	684650	501850	1	1	1	1	324540	1	1	1	1
KLK10	1	1	1	229770	809050	264820	3041500	715470	112780	1083900	1	1494500	894550
KPNA4	550130	414650	420810	209080	1	1	1	1	1	1	1	1	1
KPNB1	8593900	7.7259e+06	6.0913e+06	2820400	751980	592760	626100	1673300	1863600	1490900	698650	791930	1095100
KRT18	6041700	5440900	3527500	8.3974e+06	1271500	1977100	1514000	4183600	6.1007e+06	3326700	2298300	2138000	3900400
KTN1	1918300	1800600	1550600	1294400	98312	1	1	90452	96718	1	1	1	1
KYNU	859160	958370	606630	1	1	1	1	1	1	1	1	1	1
L3HYPDH	488930	500790	409710	313190	1	1	1	1	1	1	1	1	1
LAMA1	1	1	1	330340	668930	1	1	1978200	603800	1096900	1	354730	1
LAMA4	128710	1501100	3245900	6454800	11829000	9214500	10389000	9208300	6243300	8834200	7423600	13301000	11389000
LAMA5	284340	965540	1555500	502940	1	1	1	517170	1	591480	1	1319900	294280
LAMB1	2148600	4287900	6663400	10278000	10591000	7356900	8.4691e+06	13735000	9734200	12142000	4940900	9001100	5.528e+06
LAMB2	365960	348300	274560	688960	4104100	4389100	3873000	823630	507740	601090	5.4523e+06	9.4082e+06	8763500
LAMC1	2314500	4442700	6895100	12836000	16530000	13509000	15465000	15450000	11415000	15259000	11947000	20284000	16130000
LAP3	53470000	61593000	5.0551e+07	27833000	10594000	3158000	5.5923e+06	16128000	11198000	13700000	3701900	7.8967e+06	6.2482e+06
LASP1	9444800	7.7872e+06	6941200	4707400	1885800	2205700	1949300	3321500	2562700	2438100	670390	1341800	1590000
LDHA	111500000	102340000	7.0975e+07	8.7111e+07	31302000	5.6104e+07	38877000	32512000	29712000	21458000	27770000	25513000	38361000
LDHB	37814000	42756000	34901000	21836000	5.631e+06	5471600	5269700	9.2467e+06	9584300	8.8271e+06	4.7695e+06	4500100	5.8153e+06
LEPRE1	963860	774540	895270	572470	609350	578670	455090	998150	1269300	904990	1	630280	351040
LGALS1	99702000	6.415e+07	47071000	34781000	13908000	12681000	15631000	23452000	29005000	15420000	10655000	12080000	11605000
LGALS3BP	33726000	41854000	43710000	51895000	88215000	6.2402e+07	6.5262e+07	74171000	5.2066e+07	8.0618e+07	38968000	78314000	54352000
LGALS9	2343000	2294500	2059000	1	1	1	1	1	1	1	1	1	1
LGMN	1845400	1910700	1999900	8.7425e+06	8.5507e+06	8.8401e+06	9810000	4851400	2897300	4.9246e+06	5.7626e+06	3802500	6.5491e+06
LIMA1	3066400	2768300	2667000	1261600	589670	503430	291060	584780	687980	498780	1	318420	379420
LIMS1	2932100	1477600	959390	1	1	1	1	1	1	197240	1	1	1
LMAN2	1048100	1346000	1076600	1664700	2518400	3122100	3069700	3436500	2231700	2777600	1622400	2232200	2127600
LMNA	18001000	22255000	19201000	12844000	6.3355e+06	3110300	4554700	3504100	2211200	1884300	4063400	3207100	2642100
LMNA.1	1539400	1908100	1775200	1	1	1	1	1	1	1	1	1	1
LMNB1	3511900	4635200	3601700	349140	1	1	1	90550	39232	1	1	1	1
LMNB2	2653600	3586900	2217800	770510	1	1	1	65475	161360	36477	1	1	1
LOX	4714600	2699700	7020500	12958000	14167000	10262000	8.418e+06	16051000	5063200	8159700	2136000	4.6741e+06	5879500
LOXL2	13392000	11420000	11534000	24212000	11202000	17629000	14193000	28082000	22095000	34274000	11590000	17632000	14632000
LOXL3	32355	515230	951270	3305000	3564500	2629100	2089000	806190	304720	449900	176330	510370	1445400
LRP1	564590	1	409710	1	1	638500	1286000	892100	751220	913320	1	830000	1082300
LRRC15	403770	1	1	1862800	1	1	1	1	1	1	1	1	1
LRRC4	705830	587340	589300	944820	1732500	1	2130400	975440	675300	1	1507000	1	1622300
LRRFIP1	940490	1107200	905610	538920	1	1	1	164540	1	1	1	1	1
LSM5	419920	1	186960	1	1	1	1	1	1	1	1	1	1
LTA4H	1671300	1885600	1859200	958310	1	282550	1	598560	561640	153900	1	1	1
LTBP1	3088400	3519800	3864700	10730000	7164100	4166200	3705900	4508200	5.7195e+06	3098800	3189100	4969700	1000900
LTBP2	926440	249940	514310	3614500	14698000	20196000	20683000	4533900	3284800	2494000	5680700	7.459e+06	10353000
LTBP3	2477300	2106800	2062300	4.9555e+06	6.1205e+06	5507000	10644000	5.6608e+06	5.3379e+06	5360900	2963100	4720300	4486200
LUM	11571000	10807000	7483200	8.9824e+06	5.938e+07	229960000	165410000	9.7659e+07	6.6095e+07	151000000	132740000	8.8417e+07	117820000
MACF1	759040	716720	625370	134640	1	1	1	1	134780	1	1	1	1
MAGOH	1355500	1617200	1146800	488760	1	1	1	204520	199230	1	1	1	1
MAMDC2	3769200	4923500	7043300	4970800	1	1	1	1	4131900	1	4189500	1	1
MAN1A1	2423100	1612200	956330	593990	1	1275200	1330900	1677300	3118600	1	943780	1590400	736970
MAN2A1	235740	322210	333950	367250	484960	380680	677890	939160	880720	965420	458320	697670	494520
MANBA	111220	184830	219250	1	544600	493880	489330	832820	639440	776480	223920	1	656060
MANF	1550000	1932300	1300900	862630	287310	207690	245730	505210	498250	545020	110570	199420	177990
MAP1A	1495000	1323100	1269500	640550	1	1	1	231500	1	330880	1	1	1
MAP1B	7.7575e+06	7.6264e+06	7226200	3908700	723680	438920	415760	1677900	1489800	1145000	1	416920	323050
MAP2K1	49039000	51945000	58124000	68244000	106830000	63465000	120820000	8.0131e+07	101920000	102630000	213420	127890000	118130000
MAP2K5	3649700	3493700	3953400	9.2098e+06	12937000	16584000	8.4841e+06	20196000	27055000	20858000	20115000	15248000	14241000
MAP4	9.7911e+06	9.3489e+06	8400500	5042000	1922000	996250	1292400	2665700	1862700	1758700	591200	1575100	1475600
MAPK1	1969900	1941300	1513300	827670	1	1	1	150330	444980	1	1	1	1
MAPRE1	3803800	3634900	3165200	1761700	1	1	1	685310	954640	189020	1	1	1
MARCKS	10191000	8.7625e+06	7.8205e+06	6069100	2893100	2495700	2526900	3844000	4947400	4410700	2316100	3057200	2798700
MARCKSL1	2429100	1404600	1521300	898650	1	1	1	1	1	1	1	1	1
MASP1	1	1	1	1	2447900	1	1631800	1	1239400	1	2103000	1907500	2405600
MAT2A	2851000	3445700	2844900	924470	152710	1	1	329260	513550	372140	1	1	1
MATN2	1	1	248870	1	318470	1	1	1978800	912490	1603100	1	1	1
MATR3	1370900	1507000	1196300	556590	1	1	1	197270	151620	1	1	1	1
MCAM	2545300	2314100	1663200	1289100	1	1	1	1	1	43099	1	1	1
MDH1	15477000	14834000	9815300	7525000	2526600	2887300	2581100	3718700	5261400	3077100	733340	1970100	3281500
MDH2	8960100	9.0445e+06	6506500	2786300	1166600	1111900	1085000	2262900	2221200	2248600	349740	1343300	1300300
MDK	28318000	27580000	29824000	15199000	21552000	11449000	17451000	28922000	18209000	35067000	10170000	12673000	11574000
MET	654560	773920	618940	361970	745270	550250	816880	328390	148080	1	1	145550	1
MFAP2	4787900	3837900	3675800	813560	1159600	1166400	1	3256600	2386700	3016700	2813500	1486000	2036200
MFAP5	1	1	1	1	1646400	5671000	4839800	519870	1	1	9.4187e+06	9572900	9109800
MFGE8	32259	67317	83283	1	2276600	3197700	3014600	3287600	1055100	7207300	607660	1361600	235290
MIF	23236000	19240000	14689000	9.4269e+06	2616500	2897900	2066300	7.7259e+06	6841000	6198100	1033600	2235500	1542000
MINPP1	538980	604760	720830	874060	1128600	1357200	1206700	1048000	1254200	1394300	496150	1127200	963270
MMP1	105450000	6.9841e+07	7.1202e+07	1687800	1506000	9.9764e+06	3874700	1356300	4446800	1397100	6889000	1951800	4923400
MMP2	18125000	24865000	22165000	34549000	210060000	127110000	166940000	7.5488e+07	148400000	128860000	198640000	206940000	185590000
MMP3	745920	1	1	1	1	1	1231700	1	2574300	1	2130600	1	1159400
MMP9	2002100	2139700	739920	1	1	1	1	1	1	1	1	1	1
MRC2	1542900	1389200	1281200	799280	765970	465000	798440	1048600	1346100	1165100	293650	560290	435370
MSN	52679000	42352000	35904000	23638000	8.7302e+06	10617000	7185100	12708000	17191000	11143000	7.0527e+06	8.095e+06	9598500
MT1E	6407800	6.7761e+06	1	2907600	682430	1	1047300	1176300	1376300	1010300	730390	1012400	373310
MTAP	1428700	966670	923870	277320	1	1	1	210990	202400	176930	1	152120	1
MTCL1	15456000	21663000	24593000	48315000	66672000	43014000	8.319e+07	74450000	9.5236e+07	62089000	192490000	119720000	105370000
MTPN	8.4691e+06	8.8098e+06	6663400	3214900	1178300	690310	1161000	1928600	1836700	1750800	575010	819460	1104100
MVP	1004000	496610	614390	540530	1	23067	1	68962	1	1	1	1	1
MX1	12180000	13158000	10137000	5313500	1575700	53781	45035	2683500	1139600	1393000	114400	651490	328030
MXRA5	521740	565600	770660	53815	86397	1091100	621310	1116600	1522200	1718400	1382700	1094100	1021400
MXRA8	1643100	2186700	1523300	2795500	1656000	1996000	1783400	1604700	1339000	1512900	1107800	1528100	943430
MYDGF	3852600	3953600	3498900	1958300	1335000	1636600	1326900	1983400	2212700	2741700	653810	1125700	1562100
MYH10	320950	451990	643650	782500	1	1	1	1	1	1	1	1	1
MYH9	26052000	21073000	23587000	15893000	2619900	5365800	3207700	3742100	6.9627e+06	3589600	3210400	1829600	3422800
MYL12B	19709000	16766000	18796000	15631000	3322500	5475300	3366500	5.0969e+06	5.2264e+06	4350500	3110900	2801000	5.0643e+06
MYL3	8.7791e+06	5.8454e+06	6105300	7.0372e+06	2049700	2888700	1	2185700	2989300	3165500	1	1	1837700
MYL6	30036000	22813000	27438000	29731000	6.4683e+06	10353000	6078600	8.9441e+06	11746000	8.9924e+06	7.1053e+06	5280800	9404200
MYL9	3060400	2399500	2875800	3363500	1	982760	478010	854160	798480	664520	1	1	501080
MYOF	3865200	4131700	3308600	1	1	1	1	492430	318340	1	1	1	1
NACA	5.6909e+06	4.9833e+06	4229100	1777000	1	1	1	709700	541850	1	1	1	1
NAGK	3006900	2946200	2078700	1084800	1	1	1	425750	641710	557690	1	1	286000
NAMPT	4533000	3354600	2106200	1045400	64438	16977	11024	563930	646380	509220	12455	23653	12566
NANS	1388800	1210500	1172300	640860	1	1	1	354120	1	1	1	1	1
NAP1L1	1027100	751980	1002200	361790	1	1	1	1	224890	1	1	1	117000
NAPA	4383200	3572500	3403500	1919100	1	1	171770	854490	665720	330470	1	1	1
NARS	1204300	1159700	1305700	469920	1	1	1	355280	213580	339400	1	1	1
NASP	2463900	3212300	2223900	114340	1	1	1	1	1	1	1	1	1
NCL	15366000	18140000	16666000	5301400	1058200	162510	322420	444780	1399500	730120	151630	338180	284640
NEDD8	2371800	2563100	2353400	888860	258440	333850	387850	1007300	854070	766280	140500	269510	551150
NES	3542600	2685900	2939800	73880	1	1	1	13761	1	1	1	1	1
NID1	4180000	5296700	4235500	4696100	4533400	5316600	4.7767e+06	4853400	6086100	5862600	2526000	6.8625e+06	2952500
NID2	586570	1729400	3479000	15457000	3550700	3475700	2318500	5754000	4095900	12619000	1497500	2990400	1815400
NIT2	27119000	22392000	23949000	39722000	54704000	60248000	30991000	68409000	50495000	9.1321e+07	16967000	35135000	34199000
NME1	7.852e+06	6201300	4711400	3777200	1	1231300	720350	1589000	3268500	1475200	1383900	955620	1150800
NME1-NME2	32790000	30088000	21990000	17497000	3439100	5796400	6021700	9.5711e+06	9.9086e+06	6.2757e+06	4173800	5176600	6470300
NMT1	1167400	1085300	797370	356130	1	1	1	1	1	1	1	1	1
NNMT	7.1779e+07	47010000	8.5516e+07	5.0521e+07	4484800	2431500	7.2442e+06	8279400	15173000	1	1	2177100	1
NONO	710510	673190	565220	1	1	1	1	1	1	1	1	1	1
NOTCH2	1	1	1	1	3286800	508370	2150100	1	579320	1	1	1	1
NOTCH2.1	1514800	1227100	1447800	1086600	4603900	2269100	5.4432e+06	2430800	2240600	1785100	1133600	822890	270630
NPC2	4.9713e+06	4916200	5029200	10355000	15739000	19922000	22448000	12156000	14173000	12348000	13022000	11308000	10576000
NPEPPS	25089000	27139000	21717000	6818900	434660	1474100	305240	2702500	3757900	1499300	125060	251410	332660
NPM1	12466000	13782000	15060000	4472500	446860	1	599720	140370	182120	1	1	1	53644
NPTX1	377220	600000	662490	6131600	1	1	1	1	1148800	699330	1	1	1
NQO1	540270	825040	629000	1807500	1	1	1	1	1	338770	1	376110	1
NRD1	1412300	1308800	913810	290170	1	1	1	1	1	1	1	1	1
NRP1	3182200	3593000	3270300	3371200	1592000	863750	1428600	2425200	3755400	2877100	2186700	2180400	2048200
NRP2	3996400	3624800	2375700	1872100	1475400	1292500	1099700	3916900	3893900	4534900	298620	521190	573520
NSFL1C	3081300	3236600	2587600	1203500	1	1	1	838330	715150	1	1	1	202180
NT5E	1965300	3391400	3104500	1171500	159690	201040	1	791540	525190	424180	9294.8	1	1
NTM	2977600	2842000	1890200	990730	1	1	1335800	550350	637630	1	1	843700	689600
NUCB1	17061000	15199000	14269000	34145000	38829000	47568000	37643000	38859000	48540000	5.4187e+07	36833000	5.3982e+07	43317000
NUCB2	1458300	1096000	1144600	1564500	2522700	2731200	1855900	2637100	3399600	2308000	1944600	2094500	1981000
NUCKS1	2449200	2985900	2627300	680130	1	1	1	1	1	1	1	1	1
NUDC	3555200	4753300	3577600	1395200	1	1	1	272690	90772	1	1	163840	1
NUTF2	5280200	4.238e+06	2853500	1426600	505830	1	1	777840	1011400	695030	512780	367760	350890
OAF	1526600	1745600	1685500	1788600	710560	1	789540	2525100	2655800	1837500	3289100	6.1249e+06	3223100
OGFR	1249600	1181900	1001800	533530	1	1	1	245490	1	1	1	1	1
OLA1	888820	952980	574650	382000	1	1	1	24735	102000	46667	1	1	1
OLFM1	681660	1	582640	1330400	1	3277700	1	1	1	1	1	1	1
OLFML1	1	1	254000	1	2373200	1974900	3106200	1	1	1	1514600	1761500	1
OLFML2B	1	1	1	1	2119900	2821400	2784600	544450	1	1	714890	1257600	1389600
OLFML3	3619300	4204500	3191600	1226700	4613300	3957100	3483600	8.5651e+06	7.1352e+06	10205000	3928400	4499400	2715800
OPTN	1196000	997160	1005200	498970	401820	1	1	301240	256440	1	1	1	1
OTUB1	1854900	2155400	1929700	1406200	486100	1	1	704540	526030	193970	1	1	1
P4HA1	831570	789530	669220	1018400	1	530400	1	311640	396540	525090	1	1	220640
P4HB	7416500	5872200	8043300	6.0306e+06	3165800	3970000	3097600	3928700	7.7975e+06	4523600	2469800	2264200	2945200
PA2G4	3576300	2749500	2254100	917830	1	1	1	317570	354710	260260	1	106720	1
PABPC1	613790	622610	657380	470090	1	1	1	1	85292	1	1	112400	1
PAFAH1B1	4353300	3455900	3007400	1193300	703150	652200	677850	394370	319620	329400	1	439180	462970
PAFAH1B2	340130	303040	269560	265300	1	1	1	1	1	1	1	1	1
PAICS	1244500	1633500	1252600	738810	144360	1	1	466000	246890	323540	1	1	174290
PAMR1	1409700	1046000	1187900	2468100	1181800	1483900	3175800	4013600	5417200	2980300	8.0363e+06	5043500	4396400
PAPPA	3440000	3097800	4853000	7.5583e+06	379410	2581500	758280	4575000	6407400	6436000	368410	487230	812550
PARK7	15096000	14194000	9.837e+06	6.4502e+06	2630900	2339900	2692600	3907600	3757500	3183100	1436400	2104800	2704700
PARVA	8463600	6021800	4963400	3057300	1	1	1	1	1	1	1	1	1
PAWR	1662200	1419600	1521600	1548500	1	497390	693080	1	1	1	1	1	1
PCBD1	479230	691580	653700	386700	1	1	1	391040	209470	1	1	1	138470
PCBP1	8152600	7.0627e+06	6.435e+06	3250900	549940	119400	49905	567610	514770	462490	1	1	169680
PCBP2	3399500	3110300	2135100	1302800	1	1	359940	622600	522750	387090	1	373450	341200
PCDH7	3153600	3185800	3178700	4622000	7.419e+06	5183200	9343300	4369200	4602500	5987700	6.0643e+06	6917300	7729100
PCMT1	1490800	1455700	1315700	810690	1	270950	993360	572900	432530	672660	1	1	1
PCNA	4223100	4.4839e+06	3789700	989060	1	1	1	749800	495220	438910	1	1	1
PCOLCE	12319000	15915000	15457000	17364000	33828000	17942000	30076000	14931000	12416000	18634000	9.6852e+06	20793000	11381000
PCOLCE2	1	1	1	1	1655800	1762400	5.0164e+06	66358	1	1	3831900	6209500	5551600
PDAP1	806450	1043700	1223300	606050	1	1	1	414420	354670	296430	1	1	267880
PDCD1LG2	492230	651250	703740	461390	1	1	1	1202600	605740	818500	1	1	1
PDCD5	3509000	3588300	3287600	1370200	1	1	1	762880	473840	1	1	1	1
PDCD6IP	2157500	1225700	1491100	936030	1	1	1	250870	593250	1	1	1	1
PDGFRB	316370	458130	330700	434510	411140	290450	539670	1	230930	349730	510770	1	315500
PDIA3	8.7378e+06	9.356e+06	11645000	8.3581e+06	5638400	3227800	3661300	5840200	3793500	6.7755e+06	2069300	3391100	3534800
PDIA3.1	14343000	13681000	14177000	12081000	4348200	4508400	4066800	6483500	5.7015e+06	6813200	3213200	2871300	3878300
PDIA4	6013300	5443800	6630900	2867700	198370	354560	269740	348930	1444600	326590	52939	20148	168660
PDIA6	6141700	6243900	7.6839e+06	5.2181e+06	1532400	1101400	1384900	2006500	1976900	2326600	626620	862910	1441600
PDLIM1	2151900	1919200	1961900	1141500	22665	213910	1	14316	23284	37845	1	1	1
PDLIM5	4553400	3771800	3717400	1982100	311180	614830	389060	777410	986000	1	1	120570	41847
PDLIM7	1976900	1515000	1261700	332390	1	1	1	1	162740	1	1	1	1
PDXK	1203800	1019000	790370	272410	1	1	117220	240890	207990	1	1	1	1
PEBP1	9.458e+06	9.1352e+06	7141300	3682100	1640500	2049400	1389100	2446200	2797300	2607800	1331100	1414000	1867900
PENK	1	1	1	1	13356000	13152000	5026900	1	1	1	316780	3092500	2367900
PEPD	748670	1988200	778040	608510	197570	221180	310450	235710	266410	413780	1	412110	334020
PFDN2	1559600	1727300	1148600	747310	1	1	1	312070	1	1	1	1	1
PFDN4	1471700	1101100	1069800	974860	1	1	1	1	1	1	1	1	1
PFDN5	745810	593050	488380	320700	1	183580	1	154260	1	140710	1	1	1
PFKP	2511900	2449500	1913100	1986800	53644	29994	39919	825290	345010	616120	1	54740	1
PFN1	120470000	107140000	74635000	38163000	10438000	8489000	10062000	27135000	35319000	22441000	8208900	10945000	9692700
PFN2	5.2361e+06	5002100	3095500	2019400	1	1	1095500	1	1	1212100	1	1	1
PGAM1	36313000	30964000	21743000	13985000	4236700	3940900	3154000	7751000	8747700	7035600	2985200	4108700	5.0843e+06
PGD	12905000	11777000	12831000	4.6425e+06	601450	130510	510620	286270	1318700	1452700	60185	216010	174660
PGK1	24676000	17948000	11683000	9.1722e+06	2228800	1928900	2090900	4773100	4760400	4160800	1244600	2037700	1993100
PGLS	3026700	3232500	2581900	1525100	111560	528560	478640	925070	860700	685030	1	330680	428790
PGM1	2427300	2176000	1288900	1199200	822900	623410	750730	944760	976370	972610	79995	364300	809960
PGM2	3542500	3544000	2169300	815250	388920	393870	341810	697110	486940	452710	1	840460	1
PGM3	1885700	1142200	1375200	1	1	1	1	1	1	1	1	1	1
PHGDH	1371600	1234600	756540	479080	110100	1	1	628620	264610	1	1	247550	1
PHPT1	2712700	1878800	1422200	571240	1	172480	1	453640	429840	1	1	1	173120
PI16	1	1	1	1	1	1	1	1	1	1	19292000	17930000	8294700
PITPNA	832020	796440	613750	446560	1	1	1	269550	1	207830	1	1	1
PITPNB	2799000	2875500	2274100	857230	1	1	1	432270	357520	1	1	1	1
PKM	8.9456e+07	75055000	66975000	35955000	11779000	11444000	9436100	26507000	23579000	18994000	5962400	10447000	11441000
PLAT	1142800	1023400	1553800	868620	1	1	498630	2986300	4058600	4845600	819560	675180	1529800
PLAU	3163700	772850	2082700	8.3789e+06	181010	145420	258690	1	1	1	1	1	1
PLAUR	14104000	13623000	7377800	450340	2239800	1332300	642490	4554900	4281000	3376400	1	1	1
PLEC	6.8789e+06	6452100	5.794e+06	2547700	1567900	2457500	1762200	1168400	1662700	860940	723290	1112300	1297900
PLIN3	5352800	4702400	3584900	2234200	564860	176640	314160	1105900	954220	1036000	1	280920	373840
PLOD1	7.7085e+06	6.42e+06	6661600	12991000	16314000	18801000	17153000	10696000	11376000	11996000	7.9324e+06	9.0131e+06	11013000
PLOD2	24959000	18701000	14271000	54722000	7.6034e+06	14460000	7.3857e+06	48518000	48204000	25217000	1774900	3061400	6460900
PLOD3	6409900	6506900	6307000	6251300	8778000	10026000	8.4153e+06	10105000	9.7001e+06	12303000	2197300	5143800	6369500
PLS3	23665000	26487000	22128000	15330000	2676600	5.6184e+06	3609300	9.4128e+06	7.7472e+06	8.6363e+06	655550	4256900	4.8658e+06
PLTP	2586800	2678200	2428800	1839800	1	518260	180160	3081300	2982700	3133900	958360	978480	1057800
PLXNB2	668900	683430	496670	1	1	1	1	1	643340	1	1	1	1
PM20D1	1	104330	1	1	1	225080	231550	226820	286940	1	704660	1	1
PML	1592700	1619600	2080200	518670	1	1	1	1	1	1	1	1	1
PNP	2685200	3352200	2693000	1320500	32977	318820	200170	791850	698900	167050	247450	366150	991880
POLR2H	1165600	1056700	753460	611640	549780	1	1	1	1	1	1	1	1
POSTN	4505600	1413400	2188800	15044000	256850	3105400	3509200	14292000	11942000	15682000	13206000	4108200	21069000
PPA1	9126900	8130500	7404800	4115900	1049300	442560	705360	1631800	1236400	669680	388730	639770	488590
PPIA	36687000	35419000	30324000	14864000	4845000	3686200	4721000	8695500	9.077e+06	7624700	2418300	4977800	4230800
PPIB	17403000	20614000	19116000	14517000	11586000	7878300	8491300	13512000	12320000	16909000	6.5764e+06	13022000	9.3907e+06
PPIC	124900	173390	271560	1	761890	941620	706680	302280	1	372730	1	834060	1
PPIL1	1	1957800	753060	1	1	1	1	1	1	1	1	1	1
PPP1CA	2446900	2029600	1574500	1120200	36563	1	1	177200	181850	33275	1	1	1
PPP1R12A	2515100	1914000	1913700	618540	66981	1	1	188210	1	1	1	1	1
PPP1R14B	2430300	2652600	1712500	1176900	1	1	1	766060	674370	1	1	1	732080
PPP1R18	3025800	2209800	2480800	1700600	1224900	1087400	1533600	1	920160	486140	1	885540	1
PPP1R7	644000	689500	695720	246290	1	1	1	279710	321800	1	1	1	1
PPP2CA	1635600	1409100	1365700	546360	1	1	1	49739	56105	1	1	1	1
PPP2R1A	3538500	3081200	2197300	1000800	68183	1	1	481870	341600	165580	40784	50816	1
PPP2R2A	1284800	1243300	919080	599690	1	1	1	1	329890	1	1	1	1
PPP2R4	664690	796800	755380	459370	1	1	1	1	1	1	1	1	1
PPP4C	707670	783450	1	1	1	1	1	1	1	1	1	1	1
PRDX1	32848000	34064000	29407000	22635000	7.1953e+06	8271600	7.1937e+06	11176000	11393000	8.4493e+06	4855000	6361600	7.2763e+06
PRDX2	7261200	6031400	4890000	3618700	1175000	1202600	1327700	1941300	2594600	1821600	1688500	1064900	1697300
PRDX3	2156900	2110500	1623800	618000	1	148940	132850	469300	408860	309980	1	1	314430
PRDX5	2961200	1852200	1527400	915330	1	1	226430	854700	851880	591200	122300	463080	333760
PRDX6	19774000	14117000	12105000	5392800	2169200	1765500	1869300	6.2781e+06	5.6768e+06	4028300	1494000	2198800	2659000
PREP	426770	392910	340210	470540	1	1	1	1	1	1	1	1	1
PRG4	1	12698	1	1	8308.8	86516	670870	1	1	1	7.9437e+06	8.4517e+06	3725700
PRKCSH	4999900	5246700	5782800	4256800	1516800	1690200	1487600	1718800	2140800	1945700	770090	554370	1078300
PRKDC	8475600	5.947e+06	7.0109e+06	19396000	31652000	37500000	33544000	13759000	11182000	24546000	19718000	36302000	28294000
PRMT1	4245500	3835900	2819000	864450	1	1	1	101710	233280	77915	1	1	1
PRNP	5614900	4354800	3747600	2076600	3457900	10365000	6804000	6737200	9.5984e+06	6822200	3549700	4140100	3588100
PROCR	2952200	3183900	3030400	3728900	1953700	1419400	2443900	9.1026e+06	5.4246e+06	6.3578e+06	2964900	9057900	5.5235e+06
PRPF19	1134600	1287100	1205700	477920	1	1	1	1	1	1	1	1	1
PRSS23	1484700	1845000	2381300	3975400	3282300	4184700	3743900	2241700	1444100	2049800	2496700	2056000	3061200
PRSS3	1108100	1764900	1853000	1788500	4370900	2557100	4397200	3014600	1960200	2752900	5815500	3215700	4387700
PSAP	8.2639e+06	8.9586e+06	7.4418e+06	13933000	16554000	21795000	22477000	13997000	11073000	10898000	15211000	14718000	13164000
PSAT1	4839400	5234700	3237900	862370	283210	1715800	163310	1646600	396200	1344300	210910	155200	466850
PSMA1	9.4398e+06	8185600	6978800	2563200	142550	652060	163090	734920	1710200	653400	1	140000	489790
PSMA2	4744600	3968500	4277100	1152200	1	129820	1	154090	749150	152520	1	72879	1
PSMA3	6519600	6426400	5.1248e+06	3254700	308440	608570	185860	459740	1972000	471340	1	1	1
PSMA4	6.7144e+06	6.0973e+06	5383600	2151100	413120	363130	153310	636870	1771400	636090	135570	358000	416490
PSMA5	9.1079e+06	8444600	7237000	3530200	957600	628830	1	1190900	2698500	1297500	712770	634640	697460
PSMA6	10180000	9.1399e+06	8133700	3072100	378790	315660	1	834530	3052300	1450300	376440	208950	247720
PSMA7	10469000	9.8539e+06	9753900	4032900	869150	818780	533680	1056500	3163300	1669700	397860	458350	1006700
PSMB1	5559300	6014800	3703400	2319000	645600	766850	127830	414270	1741000	850650	282930	112030	377020
PSMB10	969050	779870	674050	218100	1	1	1	1	130220	199450	1	1	1
PSMB2	7787900	7.1682e+06	7045200	3854000	1	895930	1	1068700	2134100	1240700	1	282160	1
PSMB3	3773400	3223200	3123900	1078000	1	129100	1	114460	456560	263850	1	1	1
PSMB4	8330600	7.4916e+06	6104400	3242000	264910	743340	1	293150	2454300	1200000	1	1	362780
PSMB5	1937100	1535100	1373600	933540	1	1	1	659360	1016700	1	1	1	1
PSMB6	2489300	2046400	1933400	1469200	536000	710170	1	1	1	1	1	1	636340
PSMB7	3221600	1937500	1534000	856740	1	306360	161950	291350	773180	323950	168730	1	158500
PSMB8	2845000	2851700	2419500	935170	1	1	1	1	452030	424380	1	1	1
PSMB9	4649900	4856800	4567400	1176000	1	1	1	1	717380	353670	1	1	1
PSMC1	1239700	834660	585090	261280	1084100	1068300	2072800	1053100	1	838650	1	1604100	1799900
PSMC2	1922300	1534900	1117700	902050	366280	1	1	425050	518580	441400	340550	337400	248180
PSMC3	2174400	2050500	1755800	1132000	1	1	1	1227500	744210	1	1	1	1
PSMC6	867650	837660	776870	478600	1	1	1	427390	262230	414600	1	1	1
PSMD11	1131400	1104700	1158600	627570	361830	1	1	346080	330700	514180	1	1	1
PSMD12	1283400	1308500	989170	619110	1	1	1	1	1	1	1	1	1
PSMD13	2995200	2846100	1792700	1200200	1	1	1	1	1	1	1	1	1
PSMD14	687330	696510	605280	429930	1	1	1	1	292720	1	1	1	1
PSMD2	2409500	1725400	1270800	588620	243820	1	1	92470	110460	103410	1	1	1
PSMD3	1092300	1098900	897190	524980	1	1	1	1	147310	118000	1	1	1
PSMD4	1731300	1662200	1221800	567120	1	1	1	1	1	1	1	1	1
PSMD6	1623000	1748700	1457600	950300	1	1	1	516210	1	1	1	1	1
PSMD7	485940	638140	534260	492740	1	1	1	538070	249800	1	1	1	1
PSME1	8.2415e+06	9.7138e+06	7427100	4047100	1373200	617890	960600	2065000	1777300	1410600	449620	1080100	714720
PSME2	12305000	11559000	8656400	3280300	1	32762	1	842420	1404700	139310	1	1	29946
PTBP1	2325100	2027100	1754100	1110400	1	1	1	539380	345210	1	1	1	1
PTGDS	1	1	1	1	4737000	3666400	2337300	539920	749490	299400	1	2877200	1123200
PTGES3	3858300	2691300	1683200	594070	296340	141190	1	76623	399430	68944	1	88343	107450
PTK7	6196800	4697500	3052200	1626600	1	1	1	2140000	3073400	3187200	90958	1	1
PTMA	22775000	25829000	19299000	6.3734e+06	2064000	831560	1580000	1	3851700	1565800	1	1	1775200
PTMS	6.4292e+06	4260500	3494300	1261500	752630	1	1	1	985590	1	1	1	1
PTN	2280100	2943800	2549200	3642800	4327800	940820	1500600	2101700	2186300	3088600	1	826990	1
PTPN12	18832000	17889000	15670000	7.6337e+06	1	1	1	1	1	1	1	1	1
PTPRK	1250900	1544100	696610	908800	442400	817190	554910	562370	930450	731210	1236000	800520	749170
PTRF	1013900	921320	1028500	1413900	292350	631570	550330	1	207540	1	310510	234900	471140
PTX3	818710	3180500	7.3016e+06	11121000	33118000	83071000	42257000	16631000	4088300	14407000	15370000	19374000	9112500
PVR	8399600	6.7267e+06	7.158e+06	2952400	1	1	1	1	1	1	1	1	1
PVRL2	1589600	1147500	851300	1	1	319800	1	1042500	906330	663290	1	1	1
PXDN	6.3647e+06	6261000	6.4653e+06	6.35e+06	1344500	2536900	2160900	7.3636e+06	7.0359e+06	6751300	1556900	2128200	2155800
PYGB	975940	1061400	1197000	715790	1	254680	234920	1	162490	1	1	1	151120
QARS	1155500	941720	687250	325250	1	1	1	1	1	1	1	1	1
QDPR	1908000	1456600	1084900	593960	1	1	1	466360	1	1	1	1	1
QSOX1	27659000	32582000	37406000	92102000	187030000	9.7782e+07	127310000	101740000	7.0045e+07	81853000	41161000	75302000	5.7656e+07
RAB11A	4371000	4019600	2808500	1420900	1	1	1	856220	1	1	1	1	1
RAB1A	1595200	1886400	1741300	875900	1	268070	555490	893680	439820	511510	229750	496600	292960
RAB2A	1107100	1371000	805510	1	1	1	1	1	1	1	1	1	1
RAB6A	597550	773740	669170	438700	708700	417570	1	1162600	896080	814550	565960	691380	592370
RAC1	4492000	4657200	2742800	1591700	1	221580	1	1036100	715820	781310	1	1	1
RAD23A	1356700	1216600	1135100	821520	1	1	734750	425140	1	1	1	1	1
RAD23B	5760300	3510800	4212800	1449900	730590	570530	660330	867640	710490	445830	263500	373910	444130
RAI14	988420	834860	610410	588160	1	1	1	1	514000	1	1	1	1
RAN	11978000	11466000	7.7484e+06	2542400	938690	693900	853770	1586200	1549400	1288900	577470	762570	803580
RANBP1	3566900	2812700	1212600	562400	1	1	162560	707330	356490	1	329760	59817	1
RANBP17	7.8614e+06	15144000	8.7799e+06	15847000	28101000	18589000	29334000	25056000	19846000	20064000	34605000	10789000	29998000
RANGAP1	1664300	1692600	1303900	513840	1	1	1	159010	333190	121680	1	1	1
RAP1B	1108100	1370600	1344400	1010700	702710	493080	790850	940120	900690	991820	824370	525510	845370
RARRES1	35011	12255	9452.2	230510	998610	3185800	4014200	32002000	19039000	45098000	39066000	5.0394e+07	21923000
RARRES2	1	1	1	1	1	3786800	1489900	781300	1	1583400	1537000	787870	1
RARS	1382100	1398400	934310	545370	1	1	1	279510	124180	1	1	1	1
RBBP4	2483400	2421200	2071100	569380	1	1	1	1	206220	1	1	1	1
RBM38	957160	1589500	1846700	2002800	1	3371600	3533800	3289800	5666600	4487700	13941000	5037000	1
RBM8A	2621400	2539500	1973300	713980	1	1	1	1	340940	1	1	1	1
RBMX	2445500	2984100	3029500	1103200	438410	1	420790	529910	251700	317200	1	1	1
RBP4	538470	735930	1110200	1526000	4566700	2355600	3650700	2456400	3118300	1832500	8928200	3296700	3317100
RCN1	4366400	4022200	3994000	3299200	1517000	3863800	2177600	4226000	3556200	4122200	1780400	1637500	2260800
RCN3	3177200	2784600	3540100	2024800	3518300	2169200	3017100	3627900	4094400	3153300	3945600	2109700	2511400
RDX	3001200	3196100	2668300	1879800	486510	619020	324000	720760	623960	638230	1	176220	187690
REXO2	3421400	3128300	2326200	1833900	469200	742710	734860	962010	1	1	1	1	1
RHOBTB3	265530	1	1	294870	1	1	1	686480	1140200	1	3038300	1173400	815520
RHOC	3998000	3053500	2674300	1618900	852780	1	1	1023200	968250	650260	246990	447960	1
RNF213	946880	1792300	1715300	700520	1	1	1	1	1	1	1	1	1
RNH1	4031600	3282200	2398000	2089100	1302400	1021500	1180700	1814100	1354100	1018800	878270	1193300	918450
RPL10	807620	731510	686270	556580	1	1	1	1	1	1	1	1	1
RPL10A	10168000	11935000	10014000	6.017e+06	1259600	785520	964320	1247500	2411200	1690500	740280	1097600	996840
RPL11	2025000	2387800	1858400	1127000	399130	1	519890	559960	1	480380	1	606760	1
RPL12	18500000	19767000	16159000	8.9286e+06	2287900	1025400	1465600	2493100	3605500	3006700	856860	1456000	1506500
RPL13	1645700	1601300	1320700	1344500	836190	134760	288550	674660	493400	449910	1	633340	402180
RPL13A	1474100	1086900	1001200	934870	1	1	1	1	547070	795520	1	445350	1
RPL14	1	873270	1152500	1144000	1	1	1	1	1	401890	1	1	1
RPL15	2411800	1788700	1293800	1539700	662990	292620	1	667250	1030700	758970	1	671680	758860
RPL18	2485800	1943900	1704700	1494900	1	1	1	506750	737190	624350	1	609770	623350
RPL19	2938900	2044300	1901900	1590400	792630	1	1	717110	1026400	708580	1	728900	528500
RPL22	1905900	1594900	1455800	828500	334270	1	297670	1	1	323150	1	1	1
RPL23A	1927500	2158600	2302300	2114400	1010000	358040	524740	812770	434020	578740	189150	575180	681120
RPL24	1350200	1692300	2065900	1155800	300380	1	1	566370	446320	736030	1	493250	1
RPL27	1214200	1146900	1023700	720450	494060	1	238260	298330	1	276170	1	284510	298360
RPL27A	2058300	1872700	1512600	1235200	1075600	1	1	605400	717550	615040	1	1	910090
RPL3	1673200	1060800	972490	996490	404970	1	188730	445000	1	1	1	1	1
RPL30	2722800	2620600	2193300	1552500	738640	1	1	634410	557570	387100	1	591400	436100
RPL36	1047700	947980	917970	764720	1	1	1	1	268430	1	1	453860	335020
RPL4	4.1416e+06	3298200	2966600	1748100	1372900	165240	226300	1239000	1357200	940660	384970	881530	771220
RPL5	11351000	10137000	7.6887e+06	2946400	152530	100970	110410	901690	1349000	910720	97618	166240	249150
RPL6	2665600	2122200	1554900	1507800	798080	302610	448540	639780	691560	566860	1	706680	511850
RPL7	2329200	2102600	1636000	1411200	1078300	440040	751110	844160	721140	781290	352880	927800	899640
RPL7A	3439600	2962600	2311000	1871400	883380	281580	457870	807440	756370	671980	1	824480	712570
RPLP0	7.0492e+06	8429500	8.2419e+06	3622600	892380	481510	290550	832750	1212500	1173600	1	1	1
RPLP1	4.3537e+06	2562800	2826100	1037900	179130	1	1	179860	353680	212300	172190	1	149040
RPLP2	8468300	9461100	8.4997e+06	5.6958e+06	1582500	1006600	1430500	1803300	2098500	1649300	434380	1033700	1402900
RPS10	1467900	1255600	1099400	555400	1	1	1	336090	229370	363060	1	155290	1
RPS11	3333000	3151100	2463900	1977300	140510	1	1	813640	534890	374520	1	56595	1
RPS12	6.266e+06	5918000	4.8863e+06	2281000	260450	131290	162940	730590	455410	237980	1	125110	362830
RPS13	2273000	2137600	2004000	1693600	1072800	362890	526440	1138700	726570	871550	579410	800400	818390
RPS14	6391300	5495000	4238800	2975700	1400100	715520	1013100	1670400	1110500	1485400	464730	832040	715260
RPS15A	1702500	1996500	1277200	1024300	538590	1	1	671530	404050	1	1	1	1
RPS16	3456500	3557200	2732900	1928500	796610	1	167210	862450	630490	744750	125560	535060	350450
RPS17	1027900	745650	612210	564550	1	1	1	290370	181520	1	1	1	1
RPS18	5852300	4.8527e+06	4123700	2991300	1349000	210130	554280	1437300	1254400	1160100	497330	865860	722700
RPS19	3803100	4204900	3502000	2152300	1095800	1	789230	1109700	996500	891930	1	733990	1
RPS2	5521500	5013000	4059400	2890300	1449000	28584	120960	1319400	1008000	787770	259100	814990	137030
RPS20	2829900	2311700	1759800	1213600	389820	208070	680290	441980	547740	438580	1	446600	508550
RPS21	7652700	4591800	5613300	2643300	1031400	661370	610080	1043500	972660	705220	1	593990	684090
RPS23	1221500	1342400	1599500	1181500	639750	1	555240	857060	417550	602030	1	523070	546620
RPS25	3233100	3275600	2268600	2901200	1020000	1	545260	1050000	901750	988820	1	649320	1
RPS26	7.6094e+06	6099700	6284100	2923900	1	1	641620	1644500	2073500	1	745680	1236300	887930
RPS27	1903300	1844400	1577600	1013200	1	1	222640	350150	318580	1	1	1	1
RPS27A	28724000	32768000	27109000	13284000	6.6291e+06	3889400	4863300	10158000	12153000	10684000	4008200	5771600	6337000
RPS28	12390000	10787000	9.0379e+06	4428300	1471200	638970	784400	2060200	1530700	1765700	553300	1082900	1084700
RPS3	8.4312e+06	8025700	6665000	4577700	1321300	367390	286260	2280700	1410800	1435800	1	729030	329860
RPS3A	3373300	2999600	2406200	1384900	41616	72482	1	520430	1	1	1	1	1
RPS4X	2695100	2546300	2432800	1460000	803670	249200	594170	993050	777830	850430	276230	621460	639630
RPS5	2148600	1982600	1294000	821560	402690	1	169570	453250	250520	382580	102120	203040	258790
RPS6	3727600	3799300	3161900	1965300	816080	166860	216500	887780	758970	682970	178260	1	1
RPS7	4345300	3843900	3596200	2237400	846000	372790	431030	907850	687440	468780	382500	445640	505040
RPS8	5329100	5640300	5015400	3682300	1654000	1	876340	1902300	1410300	1524100	412880	1084000	1137600
RPS9	4814400	4883600	3409100	2367400	79332	67191	1	823240	497470	621350	89531	146800	1
RPSA	12408000	11256000	10370000	5192700	1529200	112970	606670	2815000	1509300	1427200	1	204530	1120100
RRBP1	10134000	9394100	8118700	7.8123e+06	504570	190290	116990	1156200	1287400	505520	152820	38691	253450
RSU1	4518600	4398000	3618200	2327800	813230	827720	599740	1424500	900900	1091400	235200	212810	529690
RTN4	8.8054e+06	8.0385e+06	8186900	5934800	2409200	3050400	2801700	1756300	3948700	1515700	1231800	1560900	2162500
RUVBL1	1235100	1104700	820590	537280	1	1	1	1	1	1	1	1	1
RUVBL2	647050	802710	755660	437250	1	1	1	261370	1	191180	1	1	1
S100A10	1245800	956330	1369700	1039600	2027000	3971700	2076000	733670	672440	674040	844390	1633100	1513000
S100A11	7.8935e+07	6.7838e+07	5.4016e+07	40309000	15249000	12191000	13734000	26538000	18751000	15628000	8217000	14219000	13451000
S100A13	13573000	7.8827e+06	5786100	1447400	472270	1301100	1549700	1287900	1689700	2084800	671870	1614600	1011600
S100A16	4357500	3153700	2418000	1	1	974550	1	1	981730	1	1	1	1
S100A6	29696000	32732000	30702000	26769000	22781000	25796000	22092000	22812000	24614000	18918000	12369000	15728000	22500000
SAFB	2538700	3370800	2547200	1269800	1	1	1	1	1	1	1	1	1
SARNP	2304000	1897800	1612500	820130	1	1	1	1	1	1	1	1	1
SARS	762140	901320	758360	522290	1	1	1	313330	260460	1	1	1	1
SCG2	1	317110	598970	3475200	1	1	1	1	1	1	1	1	1
SCUBE3	2420000	8518400	7.2068e+06	17114000	5235100	6433600	5.2441e+06	3004300	2090300	3652600	4836700	3731600	6.823e+06
SDC1	3864300	3424700	3917200	121910	1	1	1	254650	611910	527930	1	1	1
SDC4	2524200	2207100	2454300	1091300	906100	1538000	1335100	2082300	6139600	3122100	1174800	646860	823730
SDF4	5.7757e+06	5221800	4538300	6171300	5945700	10110000	8470700	10112000	16426000	9.223e+06	6510700	8.6904e+06	7.4359e+06
SEC13	5132800	3532000	2252700	1485100	221410	214430	96301	966570	401130	450420	1	1	315580
SEC22B	2800600	2859200	2696900	1556200	1	219840	1	613360	717060	416090	1	1	1
SEC23A	3350000	3512100	2842200	2095500	161730	112640	63794	896210	756100	649900	48330	110860	279050
SEC31A	759880	829980	855760	520660	1	1	1	264380	253540	1	104720	1	284650
SECTM1	646690	867040	1076700	4016000	2566600	2063900	2804700	2119500	1449800	2884000	1056000	2527600	1966700
SEMA7A	5954900	5646700	2729900	1632400	2352600	875680	2299700	2989600	3632100	2165600	1755800	2060100	1774800
2011-09-01	4885300	4023700	3581400	2604000	35498	521630	1	774160	710130	96388	1	1	153610
2002-09-01	3366400	2849000	2936500	1569800	112230	144300	180330	409530	574960	1	1	109760	1
2007-09-01	4303100	3882000	2452400	1535300	1	295330	1	44231	230820	164970	80075	95194	1
2009-09-01	4.7291e+06	5.0226e+06	4484500	1978000	247920	463490	1	355110	521180	150170	1	71181	1
SERBP1	5011200	4844100	4458400	1584900	445490	344230	349350	586430	551560	545180	1	350330	481570
SERPINB1	2954000	3020400	2215400	762140	746450	398210	142870	1635300	1050500	1045800	104890	122380	330500
SERPINB2	11348000	9.3133e+06	6.3652e+06	2869000	1	1	133750	229570	5517900	39582	1318900	1870900	1274600
SERPINB6	2252800	2491600	2229500	1080000	808000	506850	205670	1500500	1841600	1585500	1	1113600	1547700
SERPINB7	3497800	1961600	846910	201940	1	1	1	1414000	5599000	1016900	37394	1	1
SERPINE1	126160000	127360000	110390000	133070000	75360000	122590000	131590000	485090000	250040000	353330000	117170000	168030000	199240000
SERPINE2	6015400	10920000	15586000	7.7178e+06	20589000	44586000	37560000	12445000	10307000	8.4647e+06	20953000	15874000	27525000
SERPINF1	5215300	9423700	6803900	2775400	7.1242e+06	4450700	17760000	5.3187e+06	10238000	8106600	10035000	15753000	8.8929e+06
SERPING1	13224000	22005000	21117000	37444000	165150000	143470000	205630000	79596000	51841000	108680000	120120000	184440000	125190000
SERPINH1	6635100	6367700	6.5056e+06	5.2687e+06	1896800	3373300	2252700	5652600	4995300	4750200	1955100	1931700	2144000
SET	6.2538e+06	3437500	2468900	1064400	1064100	646380	1051200	853650	395860	771780	1	556990	420580
SF3B3	916680	1070800	861210	476200	1	1	1	1	1	1	1	1	1
SF3B4	1278100	1248800	1180800	1	1	1	1	1	1	1	1	1	1
SFMBT2	1606300	1728100	2453700	7859400	9930300	10938000	8689100	6370200	4284100	5.4291e+06	6780100	10051000	7.8304e+06
SFN	38735000	32394000	24798000	15926000	3917600	4815500	3174000	7848100	1	7387300	4134100	4181500	5197900
SFPQ	922520	698080	747430	196430	1	1	1	1	1	1	1	1	1
SFRP1	1896900	6.9632e+06	9382300	11033000	1	1	1	1	37709	1	41236	16730	1
SGTA	1038400	1021300	869900	488540	1	1	1	1	1	1	1	1	1
SH3BGRL	5750500	5636700	4.5211e+06	3118500	860970	345570	728560	1435300	1236000	1657600	1	562230	221510
SH3BGRL3	31455000	32096000	32666000	14413000	11001000	8.1371e+06	9.607e+06	12215000	12043000	10515000	4393800	9295900	10552000
SHISA5	1292700	1558000	1242700	1653300	1787700	1149100	1739200	920410	1724500	2548900	1	1371100	738660
SHMT2	1064900	1141400	708800	209470	1	1	1	358500	261960	438060	1	382350	1
SHROOM3	48556000	98798000	6.3631e+07	85669000	123450000	8.6803e+07	135880000	103980000	92391000	63505000	112210000	115930000	112910000
SIL1	1	1	1	1090300	1225400	1030600	910950	2190600	1514200	1402700	1	1	1
SKP1	6.0647e+06	5066500	4242600	2039300	555880	1	502280	1190700	1391300	1	1	1	479240
SLC9A3R2	847860	908690	697480	1	1	1	1	1	1	1	1	1	1
SLIT2	263590	687740	647070	1595100	2393500	2023800	2201100	1426200	737910	1423800	633880	1474700	877420
SLTM	1015400	911490	831480	1	1	1	1	1	1	1	1	1	1
SMAP	2442900	2662500	2001700	1029400	1	1	1	552620	1	611590	1	1	1
SND1	3672100	2987200	2419400	1530900	274040	1	1	968260	878180	711880	1	1	233200
SOD1	13686000	14558000	13475000	6.5088e+06	3060800	3387500	3456400	4.0405e+06	4548200	3926400	1462700	2523400	2950000
SOD2	9.4096e+06	3639800	2738000	1880200	1287800	1	1	3406400	4096400	3101500	135550	1312900	1043000
SORD	862810	605840	413460	1	1	1	1	1	1	1	1	1	1
SPARC	1130400	881080	999130	1079300	1625800	3045400	1555400	1841600	1143400	1785900	818370	768900	1297300
SPARC.1	77436000	8.182e+07	85789000	175150000	158110000	327780000	216610000	208180000	154670000	176550000	135830000	132470000	169370000
SPOCK1	376030	614100	1403300	452000	2938100	2149800	2575900	5809300	3510800	6778200	1392700	2831200	2867800
SPON2	21145	332130	408940	1	1	683940	1713800	7890300	7.523e+06	6109600	669720	2518700	40244
SPP1	1301600	1688100	1773900	1	1	1	1	1	276700	1	1	1	1
SPTAN1	3316900	3513600	3457300	3246700	966260	1444700	1236100	1435400	1267200	1167100	772140	1349400	1429000
SPTBN1	8.4343e+07	9.4075e+07	9.5241e+07	8.2883e+07	39833000	40949000	24384000	31439000	39122000	23474000	5.5257e+07	30411000	38303000
SRGN	5226500	16820000	37298000	8.4822e+07	6.5512e+07	115320000	62072000	2809200	3377400	3104600	11608000	14371000	15904000
SRP14	393600	299060	251840	126060	1	1	1	1	1	1	1	1	1
SRP9	1205700	1355000	976330	482790	1	1	1	1	131530	174170	1	1	1
SRPX	3341600	2600600	2183100	1194600	692470	360420	631370	670020	780910	539820	455670	534250	756510
SRPX2	1811000	1990100	1911100	1454100	962820	524440	903050	1124600	1482600	1317300	1	1	283070
SRSF1	4257900	4269800	3306800	836480	324540	1	1	1	185250	58864	1	1	1
SRSF2	2104300	2009000	1766300	1451700	1	1	1	1	1	290420	1	1	1
SRSF4	1128300	996260	695810	1	1	1	1	1	1	1	1	1	1
SSB	3323800	3232300	3145900	1013300	1	1	1	1	48121	1	1	1	1
SSBP1	1288800	1110800	741780	542630	1	1	1	287990	1	1	1	1	1
SSC5D	1586000	1301500	1062700	2132100	5.8672e+06	1703200	4997000	734690	1499900	774160	2409200	2533800	3190500
ST13	4.2581e+06	2310400	2902600	985060	1	1	1	1	662520	1	1	1	1
STAT1	11215000	11376000	10750000	6.4804e+06	1521000	42584	262600	3143500	2382900	2000300	80880	1242900	121520
STC1	2942300	1881600	1409200	4042500	1	212430	1	454870	1159400	606880	1	1	1
STC2	13404000	16127000	14001000	46209000	11593000	23559000	15104000	16730000	19599000	11214000	2590200	4084000	3355800
STIP1	5431100	3936000	3993800	1803400	69339	111860	201130	523420	456160	319140	1	58564	69098
STMN1	19180000	19939000	13997000	1586700	195150	1	1	997860	403910	604510	100510	1	1
STMN2	11220000	9.9776e+06	7588000	1	786300	1	1	718890	1	1152300	1	1	1
STRAP	1929400	1867500	1586800	743010	1	1	1	95729	90391	1	1	1	1
STX12	1319400	1178300	1050400	622540	1	1	1	920360	579600	1	1	1	1
STX7	2453900	2383300	1953900	1264000	1	1	1	1	1	1	1	1	1
STXBP5	1	1	1	1	1	8.351e+06	6.9573e+06	1	8819700	1	7122600	1	6720300
SUB1	1207100	1398400	993200	462720	1	1	1	1	1	137680	1	1	1
SUGT1	3500600	2478300	2764100	1269700	1	1	1	629250	1128400	1	1	1	1
SULF1	183170	194120	168210	1364600	8608600	8345400	5720400	5320000	5112700	6650600	1733500	3977800	4709500
SUMO1	1977400	2057600	1662600	425790	1	1	1	1	1	1	1	1	1
SUMO3	32204000	28859000	22001000	8137400	2583900	1	1	5462800	3875200	5016300	1	1	1
SYNCRIP	4261900	4694500	4524000	1421400	738930	627440	863120	883750	1026700	836140	863840	1	1
TAF15	1667600	1160300	1009700	1089300	920340	1	1	1	422080	1	1	1	1
TAGLN	104520000	7.562e+07	71406000	5.7667e+07	14250000	19495000	16208000	5.9108e+07	52171000	32626000	8.3549e+06	3897100	14329000
TAGLN2	37414000	27196000	21161000	11176000	2511900	4272500	3033700	6.4625e+06	8.2365e+06	5088100	2367400	2502700	2872900
TALDO1	9.1992e+06	9436100	7.7264e+06	4528500	1050300	1086400	1017900	1544300	1813900	1342500	281000	761240	810370
TARS	2467700	1931100	1693600	882350	1	1	1	74016	82627	22632	1	36121	1
TBCA	7338400	7.1779e+06	5040200	3071600	1135400	367530	425110	2936000	3097700	1580000	1	1	806580
TBCB	2146800	1578500	1632100	768240	1	1	1	1	1	794280	1	1	1
TCEB1	2281500	2047100	1533900	988330	1	1	1	662220	1	1	1	1	1
TCEB2	1939900	1416800	1000400	1	1	1	1	1	1	1	1	1	1
TCP1	2792000	3047300	2555700	1167100	226970	22320	48746	587150	395090	360750	104940	158100	112500
TES	765010	533230	604270	714910	1	1	1	1	1	1	1	1	1
TF	1927500	1950400	3077300	3770000	8195400	5555600	7.6665e+06	5255400	6829200	4.9368e+06	5.3246e+06	7260400	8.8192e+06
TF.1	4766200	6761500	3325800	5.8399e+06	8537400	6.95e+06	1	9.1065e+06	7402700	8.9218e+06	1	4369500	1
TF.2	1831600000	1995100000	2260500000	2534500000	5.252e+09	3742200000	5.4464e+09	3600200000	2655000000	3972100000	3813200000	4.4633e+09	4.5395e+09
TFG	996320	1050000	1061300	915690	1	1	1	508020	529170	1	1	1	1
TFPI	1120300	1807400	4.7376e+06	7780700	1574400	4136500	2428600	4564000	3443100	4279800	909160	1445400	1528900
TFPI2	19738000	19332000	10612000	35413000	38596000	11330000	23631000	29737000	69873000	70632000	49053000	48985000	43046000
TGFB1	2090400	1720600	1929800	1753700	1255900	889220	969770	1137200	1582000	1414400	1	570330	419270
TGFB2	588380	670030	1073900	2711000	1	418400	1	1121900	1055700	1	1	1	1
TGFBI	7.1589e+07	44194000	36318000	39990000	125810000	141660000	165080000	79793000	136250000	143460000	101410000	132560000	132340000
TGM2	10483000	7.924e+06	6318900	2403800	1	115520	182620	898260	6186500	2893000	134070	1	1129300
THBS1	151910000	6.6126e+07	74314000	141000000	78422000	205560000	107550000	47320000	6.3813e+07	38935000	61262000	35036000	9.5173e+07
THBS2	3882800	4204300	3917500	9394300	3486700	2313200	3631800	10557000	8.3543e+06	10209000	2673800	1821700	2102400
THBS3	1	1	1	1	893320	1341500	1957200	1	611440	498960	1	528370	1
THOP1	1788300	1664900	999980	600640	1	1	1	1	1	1	1	1	1
THY1	372040	364750	550130	1	1	1220100	1830600	1765000	2068500	1615300	1306300	1265800	1354600
TIGAR	934670	911760	1	1	1	1	1	1	1	1	1	1	1
TIMP1	25705000	28019000	27110000	46658000	228390000	537090000	505190000	343150000	345460000	391700000	439870000	550470000	7.5469e+08
TIMP2	13581000	15662000	14376000	13776000	14602000	32922000	28713000	30208000	36720000	29262000	34182000	39018000	35323000
TINAGL1	1	1	1	1	1	1971900	1261300	1	1608900	2590600	1	1358100	1205400
TKT	14093000	16145000	13440000	11835000	2078200	1744600	574320	3126600	2906800	2947600	374670	1499800	1512000
TLN1	8515000	7.2211e+06	6560000	3915800	501690	816940	313320	2236000	1925200	1410000	582530	751700	636430
TMPO	1441300	1701000	1541100	358440	1	1	1	1	1	1	1	1	1
TMSB10	178610000	191590000	138020000	94056000	1	1	1	6.8123e+07	58166000	66003000	12858000	29448000	38306000
TMSB4X	246350000	197270000	147710000	75934000	46483000	29250000	32891000	60868000	47015000	7.498e+07	22127000	36860000	43613000
TNC	1623100	1405000	2046500	2079900	1149600	512810	1	1170800	793460	1	1	1	1
TNC.1	13459000	14117000	15962000	13328000	4357900	2390300	3096200	4894500	4916100	3756600	551510	1006200	1508500
TNFAIP6	201980	248630	1	46467	7978000	4106400	6436800	1047000	6392200	2722500	16846000	12925000	8902400
TNFRSF11B	1	1	1	1	1	4902700	2609900	893340	1263200	1	1	971710	1897700
TNPO1	2588200	2728000	2183400	6.5684e+06	5.7268e+06	8.3519e+06	13893000	3169800	3898500	2336200	3253900	8091900	6745600
TNXB	1	1	1	1	1	1	1	1	1	142700	4776800	5874400	3961300
TOM1	513960	1	275970	1	1	1	1	1	1	1	1	1	1
TP53I3	1649400	1399300	1050000	345170	1	1	1	675720	495090	460510	1	1	211360
TPD52L2	2936700	2295700	2740600	1758500	150560	762410	537250	821140	893500	806170	1	1	948280
TPI1	6.0806e+07	51303000	31229000	25566000	9453300	8.78e+06	10647000	13405000	14552000	10689000	5917800	6.903e+06	8865700
TPM1	6836300	5817900	5.8931e+06	7132700	1965300	7962700	3290700	6.1954e+06	5285000	4113900	2550400	1107700	3257700
TPM1.1	6018700	4487100	4014700	4740500	1187300	4976800	1264000	4340500	4500600	3295600	1	684890	1766300
TPM2	1847700	2151400	2698200	2930300	929530	3559200	1260700	4181000	1707300	3138900	1	1	1
TPM3	27245000	25151000	23451000	14496000	5086300	6.0371e+06	4631100	8001100	7529900	6256100	4006200	4343200	5672700
TPM3.1	6083900	6520600	6.3438e+06	6757900	1	8.2778e+06	3276400	7051500	5492200	4669800	2648500	921040	3286700
TPM4	9.0942e+07	77140000	6.9632e+07	5.0488e+07	17196000	31287000	15729000	32886000	42773000	26276000	18134000	13978000	18876000
TPT1	7380000	5.2196e+06	5247900	2419200	1	347770	36515	2158600	1965900	1851200	1	170930	220500
TRIM21	1625800	801840	1450300	540270	1	1	1	78830	93642	1	1	1	1
TRIM28	1294400	3305300	2310300	586930	1	1	1	1	1	1	1	1	1
TSN	6209900	5.9446e+06	6657400	4756600	1	1	1	2691500	1	1	1	2075500	1
TSTA3	1596700	1396100	1089400	1086800	1	1	1	1	596320	969550	1	1	1
TTN	2462500	3144300	3433600	3519000	4385200	3387700	4926500	4665300	4711300	3161100	15896000	4820900	5.8166e+06
TUBA1A	2677500	1678800	1873100	1200900	387200	211220	237080	198590	426620	518140	1	378730	426720
TUBA1B	31433000	25603000	28070000	21285000	8.7502e+06	3934300	5195300	9.788e+06	8.1627e+06	7.8824e+06	4992100	7964400	7.8564e+06
TUBB	12388000	8440700	9.023e+06	6.8938e+06	2614200	1135800	1515300	3317600	2768000	2573400	1162500	2361000	2281700
TUBB2A	1720800	1025300	1284600	1161200	1	1	1	1	1	1	1	1	1
TUBB3	7065100	4.97e+06	5385700	2437900	1	1	1	451390	946130	1	1	1	93252
TUBB4B	21761000	17485000	16970000	13625000	4837000	2827800	3256200	5948800	5.5751e+06	5093800	2961900	4492400	4059600
TUBB6	2688600	2173100	1888800	1219500	168090	1	1	640480	504380	387940	1	344400	134310
TUBB8	4799900	3277700	3203300	3468800	1036800	356870	685300	1417200	1157600	1	656390	1265600	871200
TWF1	3566100	2115100	1565000	841290	174790	192950	1	662640	470120	221030	1	295400	1
TWF2	6357000	6825200	5281500	2129500	308130	90056	258390	986120	752690	821230	119890	458270	277640
TXN	45167000	52584000	50839000	30141000	14761000	10483000	11424000	18646000	21101000	17805000	8983000	14159000	13133000
TXNDC17	6207100	6653400	4486000	2611600	567440	473770	636130	1358900	1178100	1225400	1	388800	653830
TXNDC5	2776100	2568100	2589200	2325200	1152600	1205900	1111400	2556200	3672500	3317100	1543400	838320	1507300
TXNL1	5150800	5.4371e+06	3572100	1474400	493910	1	1	1	1137300	862450	1	1	1
TXNRD1	4026800	4308900	4032600	2561900	124570	2919700	1013300	2166800	2230500	2004200	243410	1230300	1952100
TYMP	6.3594e+06	6.4699e+06	4775800	1199000	895050	108470	1	1507500	1009900	1040600	135980	1032300	478440
U2AF2	1364400	1094700	1027200	461580	1	1	1	1	1	1	1	1	1
UBA1	8526600	6.7991e+06	6020600	2627900	459480	237900	352770	1507700	1818000	1092300	62427	658120	653700
UBE2D3	3506900	3639400	2473000	1829500	1	1	1	879770	844730	690060	1	1	1
UBE2K	1628200	2597100	2254500	754420	1	1	1	404030	252330	180520	1	127860	153490
UBE2L3	9648400	6.8841e+06	4529700	2846600	675860	285740	395140	1680500	1029400	962400	1	347270	444250
UBE2L6	1961300	2086400	1332800	815720	554590	1	165830	442870	343280	361330	1	285830	175790
UBE2N	11040000	9.6446e+06	6.9715e+06	3103400	970310	461150	830030	2010600	1928700	1699100	316510	435940	505800
UBE2V1	12902000	12054000	9.8229e+06	4.6918e+06	1465600	1563600	1686500	3814100	3436100	2303500	1968300	1565100	2112500
UBE2V2	2072800	1806400	1448800	330140	1	1	1	1	1	1	1	1	1
UCHL1	71545000	59661000	4.7134e+07	23359000	206020	2062400	2546400	26164000	29729000	19916000	3479200	6.2904e+06	5.5577e+06
UCHL3	1464500	1706000	1208900	992540	1	1	1	1	533130	503340	1	1	1
UFM1	906130	620330	561090	256710	1	1	138850	222660	228340	197060	1	1	1
UGDH	1895800	1982900	2087500	2325900	947340	341440	270140	1149900	1110900	726570	1	893320	692350
UGP2	6.753e+06	5964900	4719700	3459000	777160	992350	639030	1857000	2032900	1357300	328880	666350	1026200
UROD	974970	1011500	778790	1	1	1	1	1	1	1	1	1	1
USO1	3434600	3157100	2764600	1366100	1	34468	1	221110	585760	136100	1	1	1
USP14	2575000	2407300	2122900	1048200	1	1	1	415930	299940	158210	1	1	1
USP5	2156700	1804300	1274700	616640	1	1	1	350610	391420	244790	1	1	1
VAPA	892000	1272800	1078800	555170	1	1	1	1	1	1	1	211560	1
VASN	4.1392e+06	5521600	4388800	10579000	9.8579e+06	7760200	8.2077e+06	7660900	9.4458e+06	8052900	7.7988e+06	10876000	5126800
VAT1	4843300	3557900	2725500	2319300	890570	1315300	1064100	2473700	1869900	1456800	979100	1781100	1878100
VBP1	1118100	893130	632350	391280	1	1	1	1	241620	1	1	1	1
VCAM1	758520	1307900	1276800	1733500	10324000	17896000	13674000	2605400	565330	2468200	2013900	3113700	2200400
VCAN	4636400	4696600	4.6458e+06	11563000	12509000	16517000	12477000	12020000	26644000	22388000	14053000	14733000	15230000
VCL	15401000	15567000	13379000	13006000	3377500	5041300	3334900	4960600	4842500	3839700	2966400	2607800	3643500
VCP	13106000	13932000	11670000	5697700	1391700	1178700	996480	3414500	3204500	3233100	850300	1190600	1318600
VEGFA	1634500	2986500	2164500	2141700	1950400	5235200	2776900	933470	768120	921070	930720	837820	523040
VEGFC	4524000	4687200	4750200	5341400	3703000	2390800	3405300	7.8288e+06	6660100	4054000	1561400	2877800	2654500
VIM	637940000	517610000	488090000	285050000	174590000	239650000	228870000	202570000	207110000	171700000	228660000	244520000	356810000
VMO1	1	1	1	1	2395000	4352100	797440	1	1	1	1	1	1
VNN1	1	1	1	1	1	1	1	1	2774600	1624600	7091600	2529300	2219600
VPS26A	1696600	1846500	1475400	712290	198880	316020	258770	372860	233140	223620	1	1	1
VPS35	3619400	3885100	3288300	1222100	1	1	1	308570	244930	286040	1	1	1
VTA1	694210	538950	426300	200680	1	1	1	1	1	1	1	1	1
WARS	89095000	8.7394e+07	8.3576e+07	60084000	15852000	7342100	5.1568e+06	49716000	33277000	36118000	5.6285e+06	20536000	12762000
WDR1	7169500	6314500	5505000	3270800	820620	507590	385020	1917900	1766400	1125800	276510	200280	148950
WNT5A	5.9138e+06	4205400	3204200	4.5016e+06	1	32216	123860	83641	1	1	1	1	1
XIRP1	2230100	1959100	1639500	1	1	1	1	1	1	1	1	1	1
XPNPEP1	803340	783550	746380	485680	1	1	1	1	240250	358220	1	1	1
XPO1	1273000	1258300	1148600	578630	1	1	1	306990	255760	196300	1	212590	117850
XRCC5	1260400	1611100	1296900	918930	1	1	1	1	1	1	1	1	1
XRCC6	1839400	1721700	2268300	922790	1	1	1	270890	213340	73951	172960	1	1
YBX1	20094000	18038000	15818000	7.7143e+06	2209500	2050900	1	2850400	4598300	2591000	1	933590	1501100
YBX3	1790200	1198300	1725800	1078400	1	1	1	1	1	1	1	1	1
YWHAB	25681000	24840000	17903000	12133000	3879200	4158300	3344100	8.2614e+06	7923100	6.7274e+06	1843200	3468400	4471300
YWHAE	29626000	28018000	22896000	14279000	4735700	5939500	4470100	6.7874e+06	8375600	6132000	2996800	3987500	4817100
YWHAG	39678000	32948000	25659000	15316000	2518200	5293000	2958500	8.6909e+06	9770300	7.1864e+06	182220	2180100	4636800
YWHAH	5671700	4668000	3409500	1238500	1	153940	1	858000	1171700	877590	1	1	1
YWHAQ	18347000	15066000	10268000	5959300	2428100	2097600	2359700	2748100	3498100	2417500	1292200	2047500	2305200
YWHAZ	9.4226e+07	83395000	66537000	41563000	10735000	13533000	9.7917e+06	21556000	24442000	18561000	6477900	11243000	12487000
ZYX	8.0736e+06	6310200	6167100	4981700	769890	925320	747020	1862000	1655400	1301400	480190	707350	971250

## Sheet: Licensed secreted proteins
ProteinID	CYN.iMSC 1	CYN.iMSC 2	CYN.iMSC 3	CDI.iMSC 4	BM.MSC 1	BM.MSC 2	BM.MSC 3	UC.MSC 1	UC.MSC 2	UC.MSC 3	AT.MSC 1	AT.MSC 2	AT.MSC 3
AARS	1393900	1434400	1095100	549540	168890	1	1	350590	328860	269160	1	1	1
ABI3BP	1	23525	601870	3685700	25423000	73249000	8.3651e+07	12227000	6678900	10013000	37781000	98198000	41199000
ACLY	3491100	3165300	2742700	1981600	1026100	565050	217050	1882300	1369300	1323400	444000	965680	854980
ACOT7	1877100	2296100	2082700	896530	1	1	1	284850	289710	1	1	1	92471
ACP1	1119800	1062900	817620	654670	1	1	1	291620	1	1	1	1	1
ACTB	539010000	394790000	373490000	250270000	98973000	108910000	82649000	188210000	182200000	144420000	9.9561e+07	92016000	109450000
ACTC1	170860000	135260000	175800000	103300000	34335000	38610000	33035000	8.0938e+07	81970000	5.4487e+07	30127000	32570000	39203000
ACTG1	39342000	25164000	27722000	16713000	9428000	11502000	9.5981e+06	15287000	9.7965e+06	17625000	3448000	6.5144e+06	10946000
ACTN1	35323000	34717000	31443000	22749000	5576100	9.9984e+06	5.0373e+06	12415000	11139000	9.8498e+06	3547800	4067500	5931900
ACTN4	45970000	48590000	43738000	29476000	8362600	11472000	6846200	11561000	10708000	10202000	4.7478e+06	5670500	7.587e+06
ACTR1A	3892200	3410600	2989300	816830	1	1	68618	667120	93544	1	1	1	1
ACTR2	10604000	10117000	7.0361e+06	4227800	567240	621140	489640	1240700	1268200	1178800	1	316280	405090
ACTR3	17543000	15074000	13480000	8.6444e+06	2471600	2283000	2126500	4762400	4337600	3814600	1447300	1982100	2189600
ADAM10	419290	546980	499360	834060	1941500	1057600	1316000	1772000	1539800	1868500	966630	1318900	966250
ADAM9	1540300	1249200	1473400	2711900	2091800	3066800	2285400	3537100	3174900	3114400	1825000	1823000	1619500
ADAMTS2	178630	1	104290	1	2022200	2363100	2098300	470430	645700	443790	1029100	1239000	1608800
ADAMTSL1	5.841e+06	3922700	6615300	3513600	22785000	44363000	6999900	7436900	5783400	7541400	7.0059e+06	15505000	10951000
ADH5	2782800	2578700	1869100	1044200	1	73448	1	97849	156110	128570	61320	129390	1
ADM	1811300	2444300	3034800	2277600	9.9713e+06	9224300	7267600	3283200	2621900	2525500	4072800	5255000	5649900
ADSS	716970	778950	593920	303300	223490	111790	1	1	274510	1	1	1	1
AEBP1	2957600	4.6831e+06	5439800	6.6345e+06	3547100	2040200	2161900	1199000	1016500	893650	1895800	3704000	1311500
AGRN	1428700	1649100	2270900	3171400	3377000	3805600	1933600	3574500	2487100	4785600	1169000	3390000	2099200
AGRN.1	4710300	5.0754e+06	4820000	8.3499e+06	7.6699e+06	10064000	6642000	9.3754e+06	8.9221e+06	10591000	4396400	6990800	6.5134e+06
AHCY	3961700	3498300	3154900	1280200	1	1	1	1	608590	1	295410	1	178140
AHNAK	8.2272e+06	6886700	7.2605e+06	5297100	2683800	4105900	3866900	1978100	1401900	964170	983620	2582000	2809200
AHSA1	800180	877680	894400	373300	1	1	1	249240	322470	348030	1	1	1
AK1	1091600	981340	777340	296380	141020	153720	129110	156220	1	1	1	1	1
AK2	2074800	1891600	1194300	1038700	642490	412770	1	679230	754910	599650	1	1	1
AKR1A1	5580800	5342700	4296100	5.007e+06	541000	202010	159880	816190	1791700	1025800	91735	269740	756740
AKR1B1	5273500	6013200	4037600	3144500	1167300	1011200	905200	3277100	3637900	3955600	831670	1550500	1470200
ALCAM	8618400	11013000	10444000	4939800	2534400	1385300	1902500	2105000	2210600	2358400	713830	1616700	931150
ALDOA	125810000	101750000	7.7925e+07	6.6637e+07	12041000	21239000	11823000	39487000	41892000	28477000	10058000	13788000	12194000
ALDOB	3771100	2268500	1754000	1105900	2045000	1168500	1569500	688260	878310	705540	998660	1333700	1341900
ALYREF	3414700	3905700	2768200	747430	47005	1	1	1	67709	1	1	1	1
ANGPTL4	1779500	1381000	1775500	687990	1358200	1460200	1090000	615980	1395600	639580	354380	859460	1024200
ANP32B	2108700	2776800	1832900	476090	1	1	1	1	1	1	1	1	1
ANPEP	2003400	2507900	1802500	140190	2531500	1017600	1924000	686770	1484300	963250	2607600	2792400	2020500
ANXA1	2610000	3395200	5631200	9.1203e+06	5778400	10145000	6787300	18626000	11251000	11743000	5004200	6501300	9.3714e+06
ANXA2	12573000	18958000	30360000	6.8058e+07	37100000	70478000	41802000	66996000	46160000	37427000	31634000	31161000	47435000
ANXA5	485950	824500	1195200	1907400	6.1655e+06	6049700	4938100	4.8613e+06	3517900	3951800	3653900	3409200	3450100
AP2M1	3719000	3385900	2545600	1179000	320250	429440	202730	431420	321720	328070	134060	161300	250670
APC	6040100	9570500	15291000	15789000	36386000	16655000	42377000	23376000	9552300	17620000	1	22659000	20619000
APEH	380070	467320	322060	283030	1	148750	1	205710	226180	1	1	1	1
APOC3	1	1	1	1	1	753790	636720	496220	1203100	500780	2877700	1629300	1241500
APP	4310600	4291300	4967500	5.6515e+06	2722300	3779200	1627000	5.2625e+06	9.0132e+06	6.8746e+06	747390	2590500	1691900
ARF3	8237000	8.3204e+06	5576000	2177900	432220	185570	225570	1173500	1011900	930000	1	656830	568150
ARF4	1836300	1284900	966220	792810	1	1	1	464970	537730	387230	1	1	1
ARHGAP1	2039600	1827500	1397300	1069200	381170	1	1	809640	560120	726940	1	465380	380460
ARHGDIA	19745000	17966000	13856000	7181500	3576700	2672400	2836600	4828400	4930000	4459600	1476700	1979000	2818000
ARPC1A	1951200	1395500	997530	1	1	1	1	1	1	1	1	1	1
ARPC1B	9.5802e+06	7275200	6.4239e+06	4.2033e+06	512830	953900	378890	2765300	2789000	1733900	433040	491250	564100
ARPC2	6288100	5.9179e+06	4527200	3140400	792790	924810	756490	1772900	1641400	1318500	399720	770770	798740
ARPC3	5852900	4334800	3935300	2616000	551210	639700	568240	1260100	1884700	1520200	1	708140	411670
ARPC4	4992600	5092000	4801800	2918000	971650	753530	1011100	1770100	1535900	1765000	1	900000	1061100
ARPC5	7085700	6276900	4806800	4335800	1066300	1452500	1065300	2350300	2605900	1634300	667660	804870	956940
ATIC	1195400	1100800	1020400	257040	1	1	1	86307	173580	97208	1	58536	1
ATP5B	2634100	2088800	1843200	1061600	766090	742150	896860	1781300	1373800	1695500	783320	1000400	1008000
ATP6AP1	672560	666580	567070	1043800	721450	803670	1188400	1265500	1313500	930680	770440	1180300	972590
ATP6AP2	851810	702260	693670	1008600	616580	802510	863310	1581600	1705000	939020	884210	944550	1006200
ATP6V1A	1625600	1438800	1290300	768160	1	1	1	156680	420800	210840	1	1	1
ATP6V1B2	1912000	1324000	1571200	1181800	224780	1	180410	365460	445270	231370	182600	1	190020
ATP6V1E1	1384800	854140	881390	1	1	1	1	1	1	1	1	1	1
ATXN10	1498600	1236000	1035300	1	1	1	1	1	1	1	1	1	1
AXL	2446600	3388800	3572600	4079100	2927900	2314500	3036100	2548300	1752800	2028200	1089100	2141400	1526600
B2M	299980000	319560000	296050000	344760000	521190000	7.0952e+08	1084700000	747050000	698180000	8.5922e+08	747030000	1144500000	6.855e+08
B4GALT1	1060600	936470	1038300	1441500	2509300	2806000	2126000	2808700	2651300	2298400	1029200	2841400	2707400
BASP1	15630000	10379000	10849000	11589000	3246900	3532200	2749500	6334300	9.0975e+06	6732700	4446700	3807600	2906300
BCAP31	4466400	3609700	3065800	1707700	302600	1	1	264640	379870	1	1	1	1
BGN	20973000	28470000	31098000	39367000	22358000	33791000	22204000	15592000	18274000	14008000	4360300	12242000	12550000
BLVRA	1701700	1396200	1072100	609650	1	1	1	539580	396960	1	1	205210	1
BMP1	1978400	1841100	2026000	3322600	3557600	4428900	3387300	3318400	3824800	2708600	3494400	3816200	3998900
BSG	4579000	4151200	3121200	1759700	400140	259830	652100	1384300	1388100	1355400	1	252810	1
C1QBP	3301300	2668100	2385200	751530	1	1	1	1094500	970690	1075900	1	434330	1
C1R	7501700	10436000	10489000	19918000	9.5589e+07	76434000	8.0934e+07	70534000	44278000	6.8983e+07	44050000	6.6134e+07	45207000
C1S	18001000	19416000	18288000	33739000	143600000	144440000	131970000	132730000	9.8954e+07	146610000	105430000	172180000	119440000
C2	1	1	1	1	2176400	1	1	1	1	1	1214000	2749200	1343400
C3	3438200	1695500	1435300	8724500	9.1161e+06	16160000	12231000	31024000	20928000	29352000	17426000	23761000	13393000
C4A	975480	1116000	1056700	5178600	21212000	23122000	27091000	34023000	11586000	20907000	9.8047e+06	25892000	15770000
CACYBP	1262900	1825500	1362400	420610	1	1	1	277580	146870	1	1	1	1
CALR	12349000	14264000	16611000	10555000	2934900	3289800	2434100	2255900	5326500	3101200	224000	211260	1570200
CAND1	2193200	2193100	2073400	891800	1	1	1	71752	531580	1	1	1	1
CAP1	16604000	10332000	9.1211e+06	3999500	307230	571970	470100	1584500	1494200	848240	274100	210340	510660
CAPG	3505100	3894700	2868900	736520	120400	1	104910	1	1	1	1	1	105850
CAPN1	2266700	2106800	1798500	895400	169990	248400	235830	422710	550950	389800	1	135110	1
CAPN2	3510000	2102500	1846200	1271100	76905	60192	1	42887	266050	20587	49440	1	45427
CAPNS1	2626200	2466300	1792400	1413300	1	1	1	481470	1	1	322630	1	1
CAPZA1	7.4178e+06	7111700	7.1801e+06	3689200	391490	804910	729770	1202600	1775400	816950	134210	325750	229650
CAPZA2	1134400	1158900	1011100	816820	1	1	1	285050	287120	1	1	1	1
CAPZB	2346700	1682000	1234800	1029100	248880	274380	264370	579770	371640	601770	162250	274960	312750
CAPZB.1	5775300	5475700	4101900	2856600	932960	908700	789320	1508900	1458400	986580	587360	804520	850820
CBR1	5035100	5474800	4270700	1877500	382780	113550	1	1229000	739630	1043000	1	568920	526420
CCL2	14098000	9657700	8.7912e+06	18160000	16034000	20625000	22107000	39568000	41575000	30511000	8540500	7229900	10329000
CCL5	24274000	22896000	22519000	70795000	114040000	144690000	183400000	149880000	101960000	177770000	134870000	179840000	187890000
CCT2	4112500	3814500	3643300	1838700	1	53378	190930	1016300	564470	765660	15432	1	52309
CCT3	2570000	5.2968e+06	5154500	2156000	599340	368700	328200	1620600	989820	44444	595010	409410	469800
CCT4	3956500	3897400	3426300	1719700	281650	1	246410	895720	396020	535110	1	1	144690
CCT5	3317200	3158800	3040200	1477000	1	14574	1	273290	762630	356780	21252	1	58730
CCT6A	5001500	4290500	3387100	1448700	1	1	39841	1193900	835510	502970	1	523620	431480
CCT7	4329000	4336400	3468400	1816000	150130	1	48652	295150	522570	194000	1	117910	82401
CCT8	3967000	4107700	3692600	1939900	243440	31377	406230	773010	761400	577970	1	191610	175230
CD109	405510	443510	376750	309300	614190	509770	515890	423910	427070	337580	579050	578280	352080
CD14	1	1	1	1	1	4340100	1024500	1	1	1	1	1	611770
CD248	5154200	5304900	4208500	4329600	3735000	1071700	3362300	4756400	4800100	4100000	3524600	5054000	2914900
CD38	1	426400	306980	1227800	1	1	1	1	1	1	1	1	1
CD44	11420000	9.4805e+06	9553000	7.4845e+06	5908100	6312600	5.7701e+06	10061000	9035900	8.9088e+06	5141600	4051300	4863600
CD59	3635100	3761200	4402500	7.2805e+06	4166500	4778500	5654200	4483400	4714600	3723500	5998500	4320700	5516100
CD81	1315800	1499500	1411500	1001600	452670	392160	429330	482100	320350	758390	1	1	1
CDC37	5.891e+06	4934500	6700900	2830300	131780	103160	164200	1576600	1527200	852630	1	230430	1
CDC42	2623700	2398200	1364900	1497000	1	1	1	1	1	1407700	1	1	1
CDH11	3335800	3543700	3189600	2196400	3145500	3293900	2184500	3051700	4344500	4377800	1518800	2285600	2638600
CFB	2363600	3343500	3024700	16188000	378190000	459220000	462910000	36043000	27632000	42846000	270720000	273650000	176750000
CFD	1	1	1	1	4001800	2558900	2234100	1	1	1	3335000	4445200	4105300
CFH	1	1	1	1	1668700	1	1	1804700	1	1440400	1	1	1383100
CFH.1	8673700	8040400	7.9997e+06	11392000	14905000	21193000	23089000	24813000	23609000	22941000	18958000	17988000	17664000
CFI	1914500	2074100	2502400	2422100	6475200	5487000	6.8086e+06	4.9741e+06	3943700	5.4951e+06	3666100	3977500	4470400
CFL1	130620000	8.8993e+07	8.7979e+07	5.4615e+07	11386000	9884000	10011000	29026000	32155000	20616000	5546900	10528000	10351000
CFL2	4103000	3941200	2692700	1253900	384440	401260	219770	1063800	1209100	815430	105740	216230	368670
CHI3L1	1	1	1	1	14367000	7269400	6.7233e+06	6.9851e+06	22499000	20122000	1825400	7.8757e+06	1
CHRD	1	1	1	1	735060	1157500	720390	1	1	1	1129400	2064100	709060
CKAP4	887350	660500	643880	1678000	181250	746880	437780	756150	2301000	788080	1761800	181240	719760
CKB	1151200	783560	467100	169080	1	102400	60240	1	1	1	1	1	99838
CLEC11A	5.0007e+06	811140	709600	151060	8.164e+06	3872200	6.6874e+06	16950000	22864000	18277000	8461100	10848000	8610100
CLEC3B	1	1	1	1	2315600	3503100	5922900	1	1	1	3662200	4604300	1996800
CLIC1	14706000	11853000	9.8829e+06	4569500	1220300	835200	993670	2938000	3258100	2025900	98531	1258800	999130
CLIC4	15057000	11783000	8784600	7799400	2549700	2278600	1477600	5025000	5276900	3544600	1723500	1998600	2750700
CLTC	5198300	4318100	4219400	2119500	193420	114830	32864	900780	892760	705840	6647.5	275340	104840
CLU	4.9617e+06	5384300	4489000	16892000	24439000	25695000	41258000	32843000	42439000	33994000	8.5546e+07	89044000	7.9696e+07
CMPK1	1418800	1186800	941490	929910	426640	359750	1	629100	806180	469900	1	264040	573280
CNDP2	10871000	12500000	9.2603e+06	3665200	667800	274800	150650	1970500	1461600	2073900	234130	1060900	847580
COL11A1	1798200	1491100	1654400	645560	218050	47025	868040	6.469e+06	3639100	3872900	257780	1	1
COL12A1	1583400	2413600	3229600	1809600	10871000	13655000	9.0064e+06	12904000	8.4412e+06	17259000	2087400	5.375e+06	5710700
COL14A1	1	49017	1	1	400290	2658300	840430	343940	1	395890	1	188720	1
COL15A1	1	315540	377110	1	1	762760	1	1	1	1	669640	524260	2816300
COL18A1	5.735e+06	5707700	6.584e+06	2232700	512620	2839900	425010	4079200	3931600	7.0583e+06	696040	1567400	3269400
COL1A1	88671000	93965000	111140000	251290000	364540000	383740000	327320000	6.1323e+08	454200000	6.4651e+08	455540000	451030000	422370000
COL1A2	4.876e+07	36357000	4.1519e+07	79299000	364550000	256500000	447460000	272200000	127150000	301540000	550590000	472010000	460940000
COL2A1	5.8939e+06	2821900	2750400	4253600	4803500	6.5858e+06	2976600	10506000	10276000	8.5972e+06	2507000	4.9632e+06	3958800
COL3A1	10851000	9203200	10945000	30673000	48580000	6.0949e+07	52373000	149290000	104860000	238890000	122440000	97622000	105560000
COL4A1	10103000	8551500	7.9374e+06	15716000	3145100	2827000	915840	6.0016e+06	5298000	6.5443e+06	1380100	3129400	1473500
COL4A2	17713000	14467000	12915000	21371000	5413800	5067800	2535800	10079000	7.9991e+06	9.5387e+06	202400	4348600	2330000
COL5A1	7.4399e+06	7337400	7.1193e+06	14417000	8438000	11131000	8.4558e+06	15489000	18971000	20299000	5.5013e+06	7.2225e+06	6138300
COL5A2	9.1053e+06	13346000	15890000	26878000	14908000	21368000	16679000	32208000	23888000	37178000	12934000	14422000	13775000
COL6A1	23669000	49347000	44416000	7.0252e+07	7.6933e+07	5.8032e+07	50876000	38438000	29612000	30042000	38323000	59004000	43340000
COL6A2	14304000	31928000	30577000	17411000	47742000	23452000	33972000	14583000	13412000	14911000	10659000	18025000	15322000
COL6A3	7.5494e+06	22886000	23884000	7.3534e+06	40887000	24896000	24266000	9.2961e+06	15386000	11768000	5502100	12903000	9.5007e+06
COL7A1	324160	298470	147070	350220	635840	522030	1	1	1395400	762130	452000	491960	268370
COMP	268410	362680	649030	787280	2716600	11595000	5287700	1878700	3550200	1284200	28517000	34676000	47171000
COPA	4493500	4491600	3535200	2544700	456710	129090	1	1052000	891890	429070	1	334890	269360
CORO1B	2814200	2121200	1638500	1301900	1	1	1	381570	708430	200550	1	44713	1
COTL1	13900000	13851000	10911000	7112400	2676800	2277700	2642000	6999300	7.8355e+06	5719000	1846800	1745300	3095300
CPA4	229440	805440	1638900	2957700	1065100	1697700	3714600	3995400	1180300	3385300	1	1	92176
CPE	1143200	1348400	1240400	2900100	1	1510900	1	271130	1	1	1704600	1068000	1092400
CPQ	1	1	236830	573300	1015700	1772700	1583300	466060	392380	439070	335890	566420	446050
CRABP2	1995200	1493300	598070	1	1	1	1	1	1	1	1	591280	1
CRK	998030	1116000	912550	568230	1	1	1	1	240690	1	1	1	1
CRLF1	1	1	1	158580	3034900	710120	3780900	1	1	1	3695900	6.4374e+06	3512700
CROCC	5061100	6057500	5637400	3190800	1739300	1411800	1325300	2187700	1620800	1227600	459470	934550	990990
CS	1612400	1600200	1097100	186850	1	1	1	164180	1	1	1	1	1
CSE1L	7.9951e+06	10448000	5601600	116600	1	1	1	1	1	1	1	1	1
CSF1	1624900	1925300	1730200	2954200	8.5448e+06	11771000	13562000	14098000	7.4798e+06	14257000	7374700	7.0888e+06	11837000
CSPG4	4.8709e+06	4517000	3214300	1116800	484400	270200	534120	1031800	619200	825160	82187	1	82165
CSRP1	16751000	15719000	13527000	9.6179e+06	3591900	4693200	4255700	10915000	13619000	8.8542e+06	1942800	389780	4337600
CST2	1	1	1	1	1	1539600	2280800	1	1	1	7108300	4362700	13610000
CST3	16106000	19130000	22793000	31970000	7.4291e+07	86850000	81068000	49843000	37880000	4.9438e+07	60175000	72036000	55712000
CSTB	3236900	4571700	5650600	1737000	1116300	830270	1107000	1440300	1086300	863310	1	1645400	1193700
CTGF	1706000	1371300	2228900	3334800	2633500	14878000	4627600	864720	901540	505190	1201400	1029200	1293700
CTHRC1	3987100	7848900	11291000	18342000	17999000	13110000	39013000	24724000	56586000	10791000	67547000	36799000	26355000
CTHRC1.1	19529000	17672000	10150000	2203100	8069600	7.0988e+06	13610000	21335000	22728000	36109000	11452000	9.4687e+06	10226000
CTNNB1	2030600	2118600	2052700	1743300	1	114120	1	509770	379030	1	180050	1	1
CTSA	617080	706120	423180	739700	2063600	1412100	3372600	1068100	928630	754530	2032200	1362700	1599700
CTSB	9.9458e+06	10707000	9759000	26619000	28322000	95164000	76821000	13215000	18556000	23694000	18641000	44326000	41875000
CTSC	322620	412000	347240	1403900	1	1	1	216750	510590	1	1082000	1119200	641130
CTSD	1298600	1603400	1401500	3413400	18447000	9.1944e+06	8515400	1571000	1442200	1833800	2694000	3272300	3224000
CTSL	1136800	1879000	1588600	3598700	5930900	2939000	4407600	2266800	2319600	2179600	3926700	3612200	3467700
CTSS	3521400	4340100	3746000	3189100	10427000	11326000	14748000	4485800	4960000	4417800	8859700	6876700	9958900
CTSZ	2630200	1846400	1592300	2412700	9076300	14857000	14039000	6539500	5131300	3987900	7046500	8287500	7.7607e+06
CX3CL1	1	769690	497350	3053600	1394100	2926800	1817300	1	1	1	989300	882720	1177100
CXCL1	3122400	145370	412440	5624200	112390	1	124410	19622000	54932000	13508000	2671400	2889700	5426600
CXCL10	59520000	63289000	57891000	101600000	61914000	8.9512e+07	108960000	63654000	44538000	40500000	7.9054e+07	84254000	6.2763e+07
CXCL11	31493000	23739000	20966000	20236000	10468000	11186000	17993000	27773000	20961000	19235000	7996700	13501000	11859000
CXCL12	2763000	3579800	3451800	3202100	2315000	1346900	3951200	1	1	1	1	349440	340210
CXCL16	1	1	240230	1032100	3204800	7.4907e+06	3246900	1573000	994350	1832500	1	954470	1107300
CXCL3	379580	171070	1	407410	1	1	1	1596700	3599700	886070	278710	1	1
CXCL5	3472500	427760	1	953310	1	1	1	1779500	14437000	1326400	1244400	573340	1
CXCL6	1	1	1	355940	1	1	1	2590000	5764600	1916900	1	1	1
CXCL8	10317000	2016100	927300	12032000	1493700	5439900	1721700	9.2911e+06	44452000	4495700	3613200	1251600	1
CXCL9	49336000	30384000	35209000	24571000	21890000	8.2564e+07	9.2886e+07	44779000	42891000	5.9517e+07	5.0157e+07	55398000	76331000
CYCS	1700200	2080900	1400900	791730	1	1	1	674510	361700	1	1	1	225720
DAG1	1474800	1680000	1983400	3507500	3750200	3910000	5095800	3909100	3236000	4163500	2351400	4.5463e+06	3536100
DARS	1781100	929140	932790	996800	858370	1116000	1039000	884150	589730	932580	1	1	1366900
DBI	13416000	19994000	14787000	1530400	2848400	1739600	2027800	4.9192e+06	4134500	3683500	617490	1972600	1975800
DCD	1	2678600	1	1	1	2222900	1	1	1	1	9373000	3682300	1415400
DCN	6.1791e+06	6458900	6125700	10524000	105290000	102140000	104520000	8.5457e+07	68598000	134750000	76018000	95136000	82567000
DCTN2	2443800	1954900	1928300	1497600	212430	201690	1	611370	307850	161980	1	1	200450
DDAH2	621500	726140	558400	345690	1	1	1	1	1	1	1	1	1
DDT	1187900	1083800	980250	753300	1	1	342440	493310	499050	1	1	1	1
DKK1	1	1	1	1	1	2722700	1557700	4108500	2562900	1	3687100	2997600	4288200
DKK3	18277000	13787000	15861000	19671000	21231000	43149000	22478000	17835000	18247000	21780000	7016600	6807500	7.0539e+06
DNPEP	1113800	1518200	1084100	554980	1	1	1	1	1	1	1	1	1
DPP3	3654800	3857800	3040300	1716700	133230	158600	129630	733070	801590	491700	1	62198	229900
DPYSL2	4340100	4.7469e+06	4343900	5486200	1021200	1635100	916950	634600	689200	388510	998110	725270	1315400
DPYSL3	3526000	1868000	1817500	1405900	117620	343600	137380	1386300	1525000	919890	144890	538000	501010
DSG2	1547400	2164900	2450100	928730	1	1	1	905990	643610	812700	1	1	1
DSP	1	1	1	1338300	1	1	1	1	1	1	1288200	1	583040
DSTN	14612000	10953000	9538900	8265700	446660	2136600	1344800	3530400	3800800	518210	1	1	1
DUT	378010	490050	635960	1	1	1	1	1	1	1	1	1	1
DYNC1H1	1908800	1593900	1397200	1423900	151120	15500	31097	366900	321300	121880	9398.7	54376	46601
ECM1	4468000	5801600	5555400	3655700	10790000	9.2544e+06	18550000	3329300	6000200	6093800	15423000	26948000	24421000
EEA1	1446400	1404300	1184000	772290	1	1	1	1	136300	1	1	1	1
EEF1A1	56859000	37215000	35576000	21639000	8.5019e+06	4580600	5370100	11779000	10608000	8.7457e+06	4265300	5989300	6709600
EEF1G	14314000	12196000	11287000	6.7135e+06	1283100	526230	893070	2522600	2933700	1968800	190070	268030	1671600
EEF2	23829000	21417000	17983000	9.0868e+06	2721400	1178400	1496600	5727700	4883600	3840000	1302300	1934400	2164100
EFEMP1	2636600	2604000	3270400	5619200	23418000	72937000	61616000	8686100	4079600	6.6415e+06	32753000	50218000	49475000
EFEMP2	4741400	3474600	4020600	12727000	16090000	14679000	23097000	15574000	10699000	15025000	9180500	13292000	10863000
EHD4	2052100	2135600	1195800	1	1	1	1	1	1	1	1	1	1
EIF2S1	4998600	3798900	3151700	1663900	1	1	1	529180	134110	117680	1	1	1
EIF2S3	5.5665e+06	4072700	2970300	1642900	344710	305280	1	510130	744130	343430	1	1	303510
EIF3B	1594600	1887600	1847900	515010	1	1	47162	1	71746	1	1	1	1
EIF3I	7091400	7435600	6745000	4625200	7.5806e+06	5.3974e+06	8946200	7.6213e+06	9.4106e+06	9069700	15465000	11993000	9.4841e+06
EIF4A1	7.8336e+06	6.7195e+06	4763100	2366300	538010	176540	323550	1301400	1095500	998450	38658	607970	196620
EIF6	8.113e+06	6656700	5573100	2987700	1	1	1	1278200	1200100	606690	1	1	1
EMILIN1	2258200	2493100	2271000	3772700	7614100	5171400	7.2831e+06	4406500	4.8373e+06	5446600	4117800	9083400	6696300
ENO1	118170000	99622000	66491000	40629000	10710000	9909700	8.3655e+06	24354000	22871000	18855000	5336300	10809000	7958700
ENO2	5124900	2395300	938390	1249100	569640	110130	217670	640380	285830	121610	1	1	1
ENPP2	1	1	1	37419	3007700	5545600	5.0972e+06	1	1	46937	1353600	2099500	1691400
EXT2	769860	1031900	1131600	1637100	827910	1062300	1202400	2905100	1641000	2859500	937570	1168500	1552600
EZR	3838800	3785400	3589000	2501500	1046500	943060	601400	1352900	1006500	786810	35405	169830	506680
F10	323550	375270	539920	1011400	897510	864590	1	952640	1288600	1064800	2017600	1003700	1252900
FABP5	10785000	9.3824e+06	6794000	1033800	96128	1	1	666390	1248300	487050	176710	1	113360
FAM129B	3760500	4008700	3119600	1718800	305140	431960	114460	655050	470500	303180	83479	256850	99388
FAM20A	1	1	1	1	1445300	631730	2119900	151910	158060	313960	1161200	1301200	2005300
FAM3C	262040	341500	363790	839680	845170	1395300	1099900	1108400	1096100	970680	719640	1156200	942480
FAM49B	1208500	961760	881140	1	1	1	1	1	1	1	1	1	1
FAM53C	261310	646000	793760	1068800	2006700	1342400	2073400	1878100	1730700	1394200	4139100	3185800	2494800
FASN	903520	1086700	990200	419760	1	1	1	295440	1	1	1	1	1
FAU	1615600	2060400	2250700	1021700	463990	297610	326950	519530	281190	1	1	1	1
FBLN1	1665700	2501400	3095300	5148800	5.3978e+06	8785800	7231200	4057100	3876100	5429000	5855600	7684700	4336000
FBLN1.1	122890000	126240000	125440000	266310000	176340000	306760000	295280000	190080000	149820000	234890000	195330000	242990000	147880000
FBN1	16812000	18953000	26314000	58025000	53509000	8.5872e+07	50474000	28040000	25123000	27794000	45741000	6.5756e+07	47313000
FBN2	4449500	2303800	3262600	902840	1	1	435550	4023000	1997300	2829200	1461400	1	1
FH	2317100	2354200	1867900	1014100	21246	65324	65054	455880	526500	255650	1	1	73133
FKBP4	2360600	1978100	1681200	397100	1	1	1	397480	272990	44160	1	1	1
FLNA	23777000	17554000	17277000	15400000	4703100	8.3578e+06	4429300	8817700	8326100	6.3907e+06	4232900	3791800	4967600
FLNB	15618000	11376000	9106800	3491100	728440	2237800	1470500	2844500	3534700	2582600	655480	1093600	1095500
FLT1	10244000	5458300	4678200	20143000	10935000	8.948e+06	10408000	27756000	25270000	19518000	8.1435e+06	14088000	13371000
FMOD	35463	57756	226430	266720	2416800	13743000	1260500	2813400	3779500	5079400	2836100	1202700	3204900
FN1	388980000	288630000	345220000	9.6257e+08	1119300000	1346200000	1338700000	502340000	5.6634e+08	6.716e+08	953860000	1241700000	1027000000
FNDC1	1806400	6877200	20730000	7189800	45000000	25467000	17786000	14237000	9119100	28861000	4224500	11550000	18844000
FSCN1	19747000	14083000	11964000	5015100	258830	996120	396600	2354000	2811500	1935400	166360	470920	363430
FST	1494600	1822600	2049400	10160000	7.4086e+06	13383000	8.1447e+06	3790600	2589600	4945400	5370500	5585800	5585800
FSTL1	39010000	38518000	39360000	98112000	103770000	165240000	110350000	9.3087e+07	78980000	7.2304e+07	164830000	160050000	137700000
FSTL3	978830	666650	531200	1	1739300	5291100	4622000	7262400	12309000	11430000	6198500	4929000	6029900
FUCA2	658940	819400	813490	1	1057700	659890	555880	1328000	892190	873510	339990	652780	974780
G6PD	1677900	1898700	1510600	1332400	1	1	1	470060	539570	447410	1	1	1
GAPDH	104670000	88163000	58175000	33746000	7.1286e+06	7900100	7923600	17199000	18082000	15652000	4001000	7488900	5537100
GARS	3200000	2823900	2572500	1847200	789520	566040	681160	1605700	1260800	1101400	187350	949000	887500
GART	1204500	1051700	1	531640	1	1	1	1	1	1	1	1	1
GAS6	577370	493940	324410	176780	1654400	5352800	3971400	5.0453e+06	3485300	3444300	1237100	1536900	2478300
GBA	374810	345420	452560	697080	1455900	920430	1423900	1284900	1058100	868500	1635700	1007200	1207000
GBE1	4167700	2569000	1210900	2513300	125260	496640	1	1	123340	78464	1	63233	73298
GBP1	48778000	5.0528e+07	40179000	19743000	5055100	1167700	1685900	15394000	11940000	11762000	2378000	4553000	2441600
GBP2	3451600	2939000	2633600	1848200	1	1	167370	607810	1044300	685780	1	1	59473
GDF15	6332300	5.6881e+06	7113700	704790	782050	1905000	696860	5814700	7.3726e+06	3555100	170260	1341000	549480
GDF6	1	1	1	1522300	472150	254570	292020	1	1	1	1	1	1
GDI2	15526000	17827000	14263000	8628100	2622900	2580400	2443700	4447500	4203000	3654900	1305500	2134700	2869300
GGH	1024000	1229700	1220100	835800	1	462070	783380	2026400	1461200	1884900	457200	629850	773170
GLO1	2680900	2897100	2609900	1124700	1	126770	91594	372750	465210	101150	1	66225	81959
GLOD4	1224700	1205700	1016200	518680	218100	188220	1	319020	297880	281820	1	224150	1
GLRX	2299100	2989900	1675400	1302100	1	548660	225790	784200	1070400	1024900	1	1	424670
GNB1	2091900	1671700	1446100	948120	1	1	1	899070	924000	1	1	1	1
GNB2L1	6.8912e+06	7.7498e+06	6199100	1974600	1	1	53475	454440	183670	343440	105340	1	177020
GNG12	573050	686610	736560	602020	276730	1	371640	544600	368320	619890	1	1	1
GNS	600340	650770	413370	473180	704460	530980	1	1	1	1	836130	1	456860
GOLM1	33123000	31798000	29457000	47731000	30431000	37325000	46020000	59423000	51772000	60672000	28902000	35012000	28137000
GOT1	2904300	3003700	1955900	1172900	50511	659910	372170	742850	778050	695020	1	256980	415220
GOT2	4.7458e+06	4821500	2877800	1040800	113850	259110	199280	1688300	1563500	1396000	63326	433350	129320
GPC1	1424300	1107800	1174800	1463400	2123700	5189400	3562700	2380100	2193900	2588500	981600	2272800	1720600
GPI	12182000	10757000	8.1769e+06	6.9024e+06	2803600	3696700	3049700	4019800	3873200	3243700	1929200	2231100	3005300
GRB2	1531100	1073400	1074700	837360	1	1	1	620990	1	1	1	1	1
GREM1	7585400	6044400	6509400	5346800	1	1	1	1	1822100	1	1	1	3699200
GRN	3700900	3906300	3589200	9.3009e+06	9135300	5750400	5743200	5.5448e+06	4676500	6184300	5373300	5594800	3681900
GSN	1630400	1168100	1453900	2221300	1966400	6237700	3111800	1023400	984290	1272900	2733700	4482900	3370800
GSR	957260	1627700	1092200	979640	475840	489420	387840	552790	321050	624290	1	386920	443790
GSS	1989000	2647800	1900500	1297900	782450	656830	894060	1111100	940310	1002400	1	1	446510
GSTO1	11644000	9.9347e+06	6.1731e+06	1244800	584620	71006	261040	1670900	3473600	1256800	76842	711760	875610
GSTP1	33024000	31036000	25846000	12272000	3040500	3083200	1848300	6370900	8848100	7.4057e+06	1615300	3035200	2687500
HAPLN3	2404400	2893300	2095700	3587200	11072000	10545000	12770000	11438000	5775300	10269000	5630400	9215700	8.8702e+06
HBB	846740	1020300	850320	956260	1	1	3913000	1378200	1270000	1940900	1750500	1919700	2467200
HDGF	7577100	8.4911e+06	7298300	2418700	530380	46934	1	682220	1630900	533020	93058	1	1
HEBP2	1879900	3161400	1111200	673620	1	209550	1	244070	165540	655180	1	1	284010
HEXA	606120	642810	596420	1521700	1658000	2363600	3032100	1421500	853970	1320000	1076200	1361400	1555400
HEXB	430460	434650	450140	997930	1472800	1360600	1432900	825030	915910	899080	744820	528670	1006000
HGS	926910	744580	663360	1	1	1	1	1	1	1	1	1	1
HINT1	4418600	2688500	2340200	1348900	424270	497450	504120	474290	734250	381220	291100	401990	294680
HIST1H2AH	23680000	24919000	16009000	10374000	7.9555e+06	5.9776e+06	7652700	7601800	8.5439e+06	10829000	6062900	8.0531e+06	7156800
HIST1H3A	16023000	16360000	7.3617e+06	8283000	2392000	1523100	1635000	2634500	7297800	3033400	3518800	3294600	2869400
HIST1H4A	17734000	21320000	8666800	9.6035e+06	4491500	2642100	3948700	4439200	7.5109e+06	4873500	3890900	4729400	4373600
HIST2H2AA3	1342400	1600700	1240200	504970	1046700	969330	922990	575150	1	658610	1	1	1
HIST2H2BF	22677000	21713000	13941000	13244000	4590800	2936700	4306500	5382400	9267600	6699500	6359100	6706200	5.5905e+06
HLA-A	2362400	967870	1238000	9.7942e+06	3134500	2242300	13702000	2170300	8750300	3145100	1	4229700	1
HLA-A.1	1	1	1	5318900	1	898420	1	2617300	1	1	1	1	1
HLA-A.2	6982300	5506700	5.9148e+06	6.0924e+06	3364800	2609500	3805300	3140200	4422200	4519000	1598300	3353500	438840
HLA-B	1	1	1	2216400	1	1	1	3426600	3732800	1	1089100	1	1
HLA-B.1	1	1	1	2183200	1067500	1	1	788040	1204000	1	1	1124200	1
HLA-B.2	1	1	1	633890	325970	465210	1	1	592160	397760	1	1	1
HLA-B.3	30597000	25587000	28435000	18372000	9.0764e+06	4703400	7.5024e+06	4341400	6967500	6023700	2036500	6.8136e+06	1534000
HLA-C	36722000	33461000	29734000	1	1	13872000	6654300	15172000	14973000	19597000	5692600	1	3523700
HLA-C.1	8.3846e+07	5.6277e+07	63246000	39742000	17542000	9.9831e+06	13401000	26572000	13300000	13246000	10090000	11169000	6909500
HLA-G	16970000	17280000	19965000	8791000	3831000	2126600	4999700	6890300	7626500	3245700	1307400	3471000	1553000
HMGB1	8621400	8.2718e+06	6.4031e+06	1037900	1	1	1	1	1	1	1	1	1
HMGB2	1	2003300	1463400	1	1	1	1	1	1650100	1253700	1	1	1
HN1L	2975400	3006100	2633400	927860	1	1	1	180450	150790	184590	1	1	1
HNRNPA1	8.4196e+06	7.8513e+06	7315200	1951900	1	1	135560	1054100	284300	247180	1	1	1
HNRNPA2B1	11079000	9407800	8.6935e+06	2926800	1108300	1	606030	1658000	1372200	1142700	278140	772880	575930
HNRNPC	1476400	1285600	1461500	460730	191380	1	1	1	119810	1	1	233050	244030
HNRNPK	5698400	4095800	3593900	2434900	1	1	116780	164380	365640	1	1	93238	103450
HNRNPM	965240	807640	1	269390	1	1	370540	268530	168630	342720	1	1	159010
HP	1921000	2390000	2845500	2636200	5694500	3904700	5.3203e+06	3787200	2476400	4052700	3238600	3995400	4.6491e+06
HPRT1	1167600	1419000	869680	719100	1	1	1	1	1	1	1	1	1
HPX	29925000	35175000	4.3934e+07	44256000	97799000	6.2616e+07	9.038e+07	61263000	37711000	6.8311e+07	4.6201e+07	6.5391e+07	7.1192e+07
HSP90AA1	33969000	29161000	29116000	11472000	1864500	1447300	1414500	1563300	4871700	1917400	87644	464070	1212800
HSP90AB1	5.2608e+07	4.9088e+07	47110000	15617000	3825000	2279000	2816200	4936100	9.1553e+06	4742300	920030	1372800	2633300
HSP90B1	4192800	3175400	4910800	3248800	1062500	1240400	975470	769570	1475200	1033400	226370	278680	909640
HSPA1A	9.2942e+06	8.1745e+06	6302700	4285100	948790	118670	36333	1924400	1375400	1346000	184470	716720	563450
HSPA4	4779900	5.3757e+06	4683800	2080800	281200	244400	150410	834070	803190	619020	1	177420	291180
HSPA5	13915000	11756000	15476000	12665000	4758000	6692200	4878700	6.8005e+06	6.4543e+06	6426000	3434700	3742200	4.7411e+06
HSPA6	32938000	23604000	19913000	12636000	3768600	4470700	3066600	6137000	7.7593e+06	5064800	4097400	3589500	3272000
HSPA8	41266000	36096000	33746000	17676000	5105000	3683400	4133800	8225300	8228000	6.952e+06	2269100	4263400	4428800
HSPA9	6407600	4695200	3140700	594310	512290	383260	158590	942050	1239900	1101100	45117	191550	1
HSPB1	6.2507e+06	4562500	5.5636e+06	5555500	954140	2902600	1860500	2909000	2715900	1992900	1322100	1258900	1398900
HSPD1	4159600	2846900	2377500	653010	625440	745540	952980	2113600	1166500	1476900	510490	272950	237890
HSPE1	13414000	12411000	8.5037e+06	3843600	378290	1038000	262160	2464100	1822000	1917000	798760	934880	1
HSPG2	6954400	5.8854e+06	5475700	11926000	16984000	12830000	14409000	18681000	14445000	27662000	14841000	25493000	18884000
HSPH1	2041600	1437600	1187900	760520	1	1	1	1	1	1	1	1	1
HTRA1	2654300	3661300	5054000	6581600	5193900	5550600	6344000	3757700	3699500	4350900	3930300	6173900	4153000
ICAM1	16670000	11322000	10643000	20583000	5703100	6855400	7980200	25460000	13629000	17066000	5.393e+06	7.2233e+06	9632700
IDE	386750	431110	340360	247110	1	1	1	1	96964	1	1	1	1
IDH1	2537700	2583300	1301000	743970	1	510740	1	747420	739690	1	1	1	1
IDO1	14821000	19308000	16892000	6161100	865970	504120	1213300	2757700	2961200	2371300	1544900	3473000	2497800
IFI16	1139900	1445900	1227200	383100	1	1	1	1	1	1	1	1	1
IFI30	3641300	3071600	2927500	8013800	14157000	13258000	15508000	7.5868e+06	7570200	6287400	12187000	9.4124e+06	10797000
IFIT2	2904600	3658200	3254700	2689900	1903800	1	1	1321200	748210	893380	1	748750	920030
IFIT3	6.4957e+06	6574600	5813700	5122400	2106500	103930	605340	2853900	1293500	1419400	104800	1178500	1209900
IGF2	2391000	2774200	3068000	1936300	3236700	25375000	6.1318e+06	638310	2333800	2953300	3400900	3292000	3601600
IGF2R	1381300	1186600	903320	697310	781860	799520	737900	1276400	1475400	1008500	1923300	932210	1033200
IGFBP2	3308500	9770800	23178000	42433000	2141000	20571000	12120000	1294500	1332200	628320	3123600	1226000	1233500
IGFBP3	31834000	22567000	36865000	65473000	181510000	315700000	231800000	370420000	403030000	319740000	100140000	101550000	200140000
IGFBP4	19363000	29676000	36697000	184710000	145000000	227990000	148700000	60291000	5.4987e+07	6.186e+07	83759000	8.8435e+07	81824000
IGFBP5	52093000	23095000	26195000	6397500	10033000	53669000	38663000	34308000	34243000	50947000	37873000	16043000	27003000
IGFBP6	2653600	4.9408e+06	6850900	24859000	147250000	94889000	125230000	4.5759e+07	23543000	37174000	130760000	154990000	110920000
IGFBP7	113380000	148720000	184360000	535760000	527390000	725730000	512250000	327110000	301070000	268420000	255030000	292170000	275590000
IGKC	7.1612e+06	6290700	5954300	7.5387e+06	12144000	11165000	14061000	11692000	10920000	11970000	13411000	13678000	14490000
IGLL5	2585700	2188300	2404600	2391600	4219100	2946700	4420400	3239900	3488000	4347700	4804800	3885600	4315000
IL18BP	4057000	3241800	3234700	6053500	14038000	10243000	11375000	16058000	7643300	10036000	11024000	13348000	8366300
IL6	2722600	1552300	1118200	6453500	1818900	4014400	2265800	4850000	2328400	1611900	156160	200730	1274200
ILF2	3431500	3812300	3541100	1461200	319130	1	1	489520	367750	1	1	1	179170
ILF3	2654800	3339900	2599200	1051500	85173	40227	1	109730	156240	119470	59087	1	33421
INHBA	13536000	9036700	6332300	9.3446e+06	2335500	3896900	2741900	4173300	17409000	7295500	3486900	2468800	7121700
INS	12368000000	10005000000	13287000000	12621000000	32457000000	21268000000	30379000000	16760000000	12552000000	15928000000	20580000000	23158000000	23034000000
IQGAP1	3942700	3467600	3331200	2538400	627940	700060	492640	1079600	974980	674060	108770	319040	438870
ISG15	30000000	31315000	23196000	19810000	8710500	1108100	2303200	6483600	4746500	4783800	1802400	3269900	2530700
ISG20	1220300	2583000	2075500	1390200	979730	1	1	950050	360100	557250	1	464880	1
ISLR	1	77203	341070	1	19572000	25077000	27940000	910540	844680	1308500	20425000	27249000	18389000
ITGA5	849530	892940	811150	613900	1	1	1	1	1	1	1	1	1
ITGB1	2074300	2465100	2784700	1963600	1	1	1	1277400	1242300	1877400	1	1	1
ITIH4	3672900	5431600	6362500	7.1498e+06	14387000	9340900	12638000	10084000	6.4108e+06	9796200	4931100	9413400	9.4653e+06
ITM2B	2036000	2621700	5.8369e+06	10759000	36756000	31334000	32823000	6.4004e+06	2396400	4187500	11791000	15194000	19552000
JUP	1	1	1	888060	1	1	1	1	1	1	297520	1	1
KARS	5117000	5518100	4159600	1697100	211610	1	1	854210	424060	286090	1	870160	85510
KPNB1	8593900	7.7259e+06	6.0913e+06	2820400	751980	592760	626100	1673300	1863600	1490900	698650	791930	1095100
KRT18	6041700	5440900	3527500	8.3974e+06	1271500	1977100	1514000	4183600	6.1007e+06	3326700	2298300	2138000	3900400
KYNU	859160	958370	606630	1	1	1	1	1	1	1	1	1	1
LAMA1	1	1	1	330340	668930	1	1	1978200	603800	1096900	1	354730	1
LAMA4	128710	1501100	3245900	6454800	11829000	9214500	10389000	9208300	6243300	8834200	7423600	13301000	11389000
LAMA5	284340	965540	1555500	502940	1	1	1	517170	1	591480	1	1319900	294280
LAMB1	2148600	4287900	6663400	10278000	10591000	7356900	8.4691e+06	13735000	9734200	12142000	4940900	9001100	5.528e+06
LAMB2	365960	348300	274560	688960	4104100	4389100	3873000	823630	507740	601090	5.4523e+06	9.4082e+06	8763500
LAMC1	2314500	4442700	6895100	12836000	16530000	13509000	15465000	15450000	11415000	15259000	11947000	20284000	16130000
LAP3	53470000	61593000	5.0551e+07	27833000	10594000	3158000	5.5923e+06	16128000	11198000	13700000	3701900	7.8967e+06	6.2482e+06
LDHA	111500000	102340000	7.0975e+07	8.7111e+07	31302000	5.6104e+07	38877000	32512000	29712000	21458000	27770000	25513000	38361000
LDHB	37814000	42756000	34901000	21836000	5.631e+06	5471600	5269700	9.2467e+06	9584300	8.8271e+06	4.7695e+06	4500100	5.8153e+06
LEPRE1	963860	774540	895270	572470	609350	578670	455090	998150	1269300	904990	1	630280	351040
LGALS1	99702000	6.415e+07	47071000	34781000	13908000	12681000	15631000	23452000	29005000	15420000	10655000	12080000	11605000
LGALS3BP	33726000	41854000	43710000	51895000	88215000	6.2402e+07	6.5262e+07	74171000	5.2066e+07	8.0618e+07	38968000	78314000	54352000
LGALS9	2343000	2294500	2059000	1	1	1	1	1	1	1	1	1	1
LGMN	1845400	1910700	1999900	8.7425e+06	8.5507e+06	8.8401e+06	9810000	4851400	2897300	4.9246e+06	5.7626e+06	3802500	6.5491e+06
LMAN2	1048100	1346000	1076600	1664700	2518400	3122100	3069700	3436500	2231700	2777600	1622400	2232200	2127600
LOX	4714600	2699700	7020500	12958000	14167000	10262000	8.418e+06	16051000	5063200	8159700	2136000	4.6741e+06	5879500
LOXL2	13392000	11420000	11534000	24212000	11202000	17629000	14193000	28082000	22095000	34274000	11590000	17632000	14632000
LOXL3	32355	515230	951270	3305000	3564500	2629100	2089000	806190	304720	449900	176330	510370	1445400
LRRC15	403770	1	1	1862800	1	1	1	1	1	1	1	1	1
LTA4H	1671300	1885600	1859200	958310	1	282550	1	598560	561640	153900	1	1	1
LTBP2	926440	249940	514310	3614500	14698000	20196000	20683000	4533900	3284800	2494000	5680700	7.459e+06	10353000
LTBP3	2477300	2106800	2062300	4.9555e+06	6.1205e+06	5507000	10644000	5.6608e+06	5.3379e+06	5360900	2963100	4720300	4486200
LUM	11571000	10807000	7483200	8.9824e+06	5.938e+07	229960000	165410000	9.7659e+07	6.6095e+07	151000000	132740000	8.8417e+07	117820000
MAN1A1	2423100	1612200	956330	593990	1	1275200	1330900	1677300	3118600	1	943780	1590400	736970
MAN2A1	235740	322210	333950	367250	484960	380680	677890	939160	880720	965420	458320	697670	494520
MANF	1550000	1932300	1300900	862630	287310	207690	245730	505210	498250	545020	110570	199420	177990
MAPK1	1969900	1941300	1513300	827670	1	1	1	150330	444980	1	1	1	1
MARCKS	10191000	8.7625e+06	7.8205e+06	6069100	2893100	2495700	2526900	3844000	4947400	4410700	2316100	3057200	2798700
MARCKSL1	2429100	1404600	1521300	898650	1	1	1	1	1	1	1	1	1
MASP1	1	1	1	1	2447900	1	1631800	1	1239400	1	2103000	1907500	2405600
MATN2	1	1	248870	1	318470	1	1	1978800	912490	1603100	1	1	1
MCAM	2545300	2314100	1663200	1289100	1	1	1	1	1	43099	1	1	1
MDH1	15477000	14834000	9815300	7525000	2526600	2887300	2581100	3718700	5261400	3077100	733340	1970100	3281500
MDH2	8960100	9.0445e+06	6506500	2786300	1166600	1111900	1085000	2262900	2221200	2248600	349740	1343300	1300300
MET	654560	773920	618940	361970	745270	550250	816880	328390	148080	1	1	145550	1
MFGE8	32259	67317	83283	1	2276600	3197700	3014600	3287600	1055100	7207300	607660	1361600	235290
MIF	23236000	19240000	14689000	9.4269e+06	2616500	2897900	2066300	7.7259e+06	6841000	6198100	1033600	2235500	1542000
MINPP1	538980	604760	720830	874060	1128600	1357200	1206700	1048000	1254200	1394300	496150	1127200	963270
MMP2	18125000	24865000	22165000	34549000	210060000	127110000	166940000	7.5488e+07	148400000	128860000	198640000	206940000	185590000
MMP3	745920	1	1	1	1	1	1231700	1	2574300	1	2130600	1	1159400
MMP9	2002100	2139700	739920	1	1	1	1	1	1	1	1	1	1
MSN	52679000	42352000	35904000	23638000	8.7302e+06	10617000	7185100	12708000	17191000	11143000	7.0527e+06	8.095e+06	9598500
MTAP	1428700	966670	923870	277320	1	1	1	210990	202400	176930	1	152120	1
MTCL1	15456000	21663000	24593000	48315000	66672000	43014000	8.319e+07	74450000	9.5236e+07	62089000	192490000	119720000	105370000
MTPN	8.4691e+06	8.8098e+06	6663400	3214900	1178300	690310	1161000	1928600	1836700	1750800	575010	819460	1104100
MVP	1004000	496610	614390	540530	1	23067	1	68962	1	1	1	1	1
MX1	12180000	13158000	10137000	5313500	1575700	53781	45035	2683500	1139600	1393000	114400	651490	328030
MXRA5	521740	565600	770660	53815	86397	1091100	621310	1116600	1522200	1718400	1382700	1094100	1021400
MXRA8	1643100	2186700	1523300	2795500	1656000	1996000	1783400	1604700	1339000	1512900	1107800	1528100	943430
MYDGF	3852600	3953600	3498900	1958300	1335000	1636600	1326900	1983400	2212700	2741700	653810	1125700	1562100
MYH10	320950	451990	643650	782500	1	1	1	1	1	1	1	1	1
MYH9	26052000	21073000	23587000	15893000	2619900	5365800	3207700	3742100	6.9627e+06	3589600	3210400	1829600	3422800
MYL12B	19709000	16766000	18796000	15631000	3322500	5475300	3366500	5.0969e+06	5.2264e+06	4350500	3110900	2801000	5.0643e+06
MYL6	30036000	22813000	27438000	29731000	6.4683e+06	10353000	6078600	8.9441e+06	11746000	8.9924e+06	7.1053e+06	5280800	9404200
MYOF	3865200	4131700	3308600	1	1	1	1	492430	318340	1	1	1	1
NACA	5.6909e+06	4.9833e+06	4229100	1777000	1	1	1	709700	541850	1	1	1	1
NAGK	3006900	2946200	2078700	1084800	1	1	1	425750	641710	557690	1	1	286000
NAMPT	4533000	3354600	2106200	1045400	64438	16977	11024	563930	646380	509220	12455	23653	12566
NANS	1388800	1210500	1172300	640860	1	1	1	354120	1	1	1	1	1
NAPA	4383200	3572500	3403500	1919100	1	1	171770	854490	665720	330470	1	1	1
NARS	1204300	1159700	1305700	469920	1	1	1	355280	213580	339400	1	1	1
NCL	15366000	18140000	16666000	5301400	1058200	162510	322420	444780	1399500	730120	151630	338180	284640
NEDD8	2371800	2563100	2353400	888860	258440	333850	387850	1007300	854070	766280	140500	269510	551150
NID1	4180000	5296700	4235500	4696100	4533400	5316600	4.7767e+06	4853400	6086100	5862600	2526000	6.8625e+06	2952500
NID2	586570	1729400	3479000	15457000	3550700	3475700	2318500	5754000	4095900	12619000	1497500	2990400	1815400
NIT2	27119000	22392000	23949000	39722000	54704000	60248000	30991000	68409000	50495000	9.1321e+07	16967000	35135000	34199000
NME1	7.852e+06	6201300	4711400	3777200	1	1231300	720350	1589000	3268500	1475200	1383900	955620	1150800
NME1-NME2	32790000	30088000	21990000	17497000	3439100	5796400	6021700	9.5711e+06	9.9086e+06	6.2757e+06	4173800	5176600	6470300
NPC2	4.9713e+06	4916200	5029200	10355000	15739000	19922000	22448000	12156000	14173000	12348000	13022000	11308000	10576000
NPEPPS	25089000	27139000	21717000	6818900	434660	1474100	305240	2702500	3757900	1499300	125060	251410	332660
NRP1	3182200	3593000	3270300	3371200	1592000	863750	1428600	2425200	3755400	2877100	2186700	2180400	2048200
NT5E	1965300	3391400	3104500	1171500	159690	201040	1	791540	525190	424180	9294.8	1	1
NUCB1	17061000	15199000	14269000	34145000	38829000	47568000	37643000	38859000	48540000	5.4187e+07	36833000	5.3982e+07	43317000
NUCB2	1458300	1096000	1144600	1564500	2522700	2731200	1855900	2637100	3399600	2308000	1944600	2094500	1981000
NUTF2	5280200	4.238e+06	2853500	1426600	505830	1	1	777840	1011400	695030	512780	367760	350890
OLA1	888820	952980	574650	382000	1	1	1	24735	102000	46667	1	1	1
OLFM1	681660	1	582640	1330400	1	3277700	1	1	1	1	1	1	1
OTUB1	1854900	2155400	1929700	1406200	486100	1	1	704540	526030	193970	1	1	1
P4HB	7416500	5872200	8043300	6.0306e+06	3165800	3970000	3097600	3928700	7.7975e+06	4523600	2469800	2264200	2945200
PA2G4	3576300	2749500	2254100	917830	1	1	1	317570	354710	260260	1	106720	1
PABPC1	613790	622610	657380	470090	1	1	1	1	85292	1	1	112400	1
PAFAH1B1	4353300	3455900	3007400	1193300	703150	652200	677850	394370	319620	329400	1	439180	462970
PAFAH1B2	340130	303040	269560	265300	1	1	1	1	1	1	1	1	1
PAICS	1244500	1633500	1252600	738810	144360	1	1	466000	246890	323540	1	1	174290
PAPPA	3440000	3097800	4853000	7.5583e+06	379410	2581500	758280	4575000	6407400	6436000	368410	487230	812550
PARK7	15096000	14194000	9.837e+06	6.4502e+06	2630900	2339900	2692600	3907600	3757500	3183100	1436400	2104800	2704700
PCBD1	479230	691580	653700	386700	1	1	1	391040	209470	1	1	1	138470
PCBP1	8152600	7.0627e+06	6.435e+06	3250900	549940	119400	49905	567610	514770	462490	1	1	169680
PCBP2	3399500	3110300	2135100	1302800	1	1	359940	622600	522750	387090	1	373450	341200
PCMT1	1490800	1455700	1315700	810690	1	270950	993360	572900	432530	672660	1	1	1
PCNA	4223100	4.4839e+06	3789700	989060	1	1	1	749800	495220	438910	1	1	1
PCOLCE	12319000	15915000	15457000	17364000	33828000	17942000	30076000	14931000	12416000	18634000	9.6852e+06	20793000	11381000
PDCD5	3509000	3588300	3287600	1370200	1	1	1	762880	473840	1	1	1	1
PDCD6IP	2157500	1225700	1491100	936030	1	1	1	250870	593250	1	1	1	1
PDGFRB	316370	458130	330700	434510	411140	290450	539670	1	230930	349730	510770	1	315500
PDIA3	8.7378e+06	9.356e+06	11645000	8.3581e+06	5638400	3227800	3661300	5840200	3793500	6.7755e+06	2069300	3391100	3534800
PDIA3.1	14343000	13681000	14177000	12081000	4348200	4508400	4066800	6483500	5.7015e+06	6813200	3213200	2871300	3878300
PDIA4	6013300	5443800	6630900	2867700	198370	354560	269740	348930	1444600	326590	52939	20148	168660
PDIA6	6141700	6243900	7.6839e+06	5.2181e+06	1532400	1101400	1384900	2006500	1976900	2326600	626620	862910	1441600
PDXK	1203800	1019000	790370	272410	1	1	117220	240890	207990	1	1	1	1
PEBP1	9.458e+06	9.1352e+06	7141300	3682100	1640500	2049400	1389100	2446200	2797300	2607800	1331100	1414000	1867900
PENK	1	1	1	1	13356000	13152000	5026900	1	1	1	316780	3092500	2367900
PEPD	748670	1988200	778040	608510	197570	221180	310450	235710	266410	413780	1	412110	334020
PFKP	2511900	2449500	1913100	1986800	53644	29994	39919	825290	345010	616120	1	54740	1
PFN1	120470000	107140000	74635000	38163000	10438000	8489000	10062000	27135000	35319000	22441000	8208900	10945000	9692700
PFN2	5.2361e+06	5002100	3095500	2019400	1	1	1095500	1	1	1212100	1	1	1
PGAM1	36313000	30964000	21743000	13985000	4236700	3940900	3154000	7751000	8747700	7035600	2985200	4108700	5.0843e+06
PGD	12905000	11777000	12831000	4.6425e+06	601450	130510	510620	286270	1318700	1452700	60185	216010	174660
PGK1	24676000	17948000	11683000	9.1722e+06	2228800	1928900	2090900	4773100	4760400	4160800	1244600	2037700	1993100
PGLS	3026700	3232500	2581900	1525100	111560	528560	478640	925070	860700	685030	1	330680	428790
PGM1	2427300	2176000	1288900	1199200	822900	623410	750730	944760	976370	972610	79995	364300	809960
PGM2	3542500	3544000	2169300	815250	388920	393870	341810	697110	486940	452710	1	840460	1
PHGDH	1371600	1234600	756540	479080	110100	1	1	628620	264610	1	1	247550	1
PHPT1	2712700	1878800	1422200	571240	1	172480	1	453640	429840	1	1	1	173120
PI16	1	1	1	1	1	1	1	1	1	1	19292000	17930000	8294700
PITPNA	832020	796440	613750	446560	1	1	1	269550	1	207830	1	1	1
PKM	8.9456e+07	75055000	66975000	35955000	11779000	11444000	9436100	26507000	23579000	18994000	5962400	10447000	11441000
PLAT	1142800	1023400	1553800	868620	1	1	498630	2986300	4058600	4845600	819560	675180	1529800
PLAU	3163700	772850	2082700	8.3789e+06	181010	145420	258690	1	1	1	1	1	1
PLEC	6.8789e+06	6452100	5.794e+06	2547700	1567900	2457500	1762200	1168400	1662700	860940	723290	1112300	1297900
PLOD1	7.7085e+06	6.42e+06	6661600	12991000	16314000	18801000	17153000	10696000	11376000	11996000	7.9324e+06	9.0131e+06	11013000
PLOD2	24959000	18701000	14271000	54722000	7.6034e+06	14460000	7.3857e+06	48518000	48204000	25217000	1774900	3061400	6460900
PLOD3	6409900	6506900	6307000	6251300	8778000	10026000	8.4153e+06	10105000	9.7001e+06	12303000	2197300	5143800	6369500
PLTP	2586800	2678200	2428800	1839800	1	518260	180160	3081300	2982700	3133900	958360	978480	1057800
PLXNB2	668900	683430	496670	1	1	1	1	1	643340	1	1	1	1
PM20D1	1	104330	1	1	1	225080	231550	226820	286940	1	704660	1	1
PML	1592700	1619600	2080200	518670	1	1	1	1	1	1	1	1	1
PNP	2685200	3352200	2693000	1320500	32977	318820	200170	791850	698900	167050	247450	366150	991880
POSTN	4505600	1413400	2188800	15044000	256850	3105400	3509200	14292000	11942000	15682000	13206000	4108200	21069000
PPA1	9126900	8130500	7404800	4115900	1049300	442560	705360	1631800	1236400	669680	388730	639770	488590
PPIA	36687000	35419000	30324000	14864000	4845000	3686200	4721000	8695500	9.077e+06	7624700	2418300	4977800	4230800
PPIB	17403000	20614000	19116000	14517000	11586000	7878300	8491300	13512000	12320000	16909000	6.5764e+06	13022000	9.3907e+06
PPIC	124900	173390	271560	1	761890	941620	706680	302280	1	372730	1	834060	1
PPP1CA	2446900	2029600	1574500	1120200	36563	1	1	177200	181850	33275	1	1	1
PPP1R7	644000	689500	695720	246290	1	1	1	279710	321800	1	1	1	1
PPP2CA	1635600	1409100	1365700	546360	1	1	1	49739	56105	1	1	1	1
PPP2R1A	3538500	3081200	2197300	1000800	68183	1	1	481870	341600	165580	40784	50816	1
PPP2R4	664690	796800	755380	459370	1	1	1	1	1	1	1	1	1
PRDX1	32848000	34064000	29407000	22635000	7.1953e+06	8271600	7.1937e+06	11176000	11393000	8.4493e+06	4855000	6361600	7.2763e+06
PRDX2	7261200	6031400	4890000	3618700	1175000	1202600	1327700	1941300	2594600	1821600	1688500	1064900	1697300
PRDX3	2156900	2110500	1623800	618000	1	148940	132850	469300	408860	309980	1	1	314430
PRDX5	2961200	1852200	1527400	915330	1	1	226430	854700	851880	591200	122300	463080	333760
PRDX6	19774000	14117000	12105000	5392800	2169200	1765500	1869300	6.2781e+06	5.6768e+06	4028300	1494000	2198800	2659000
PRNP	5614900	4354800	3747600	2076600	3457900	10365000	6804000	6737200	9.5984e+06	6822200	3549700	4140100	3588100
PROCR	2952200	3183900	3030400	3728900	1953700	1419400	2443900	9.1026e+06	5.4246e+06	6.3578e+06	2964900	9057900	5.5235e+06
PRSS23	1484700	1845000	2381300	3975400	3282300	4184700	3743900	2241700	1444100	2049800	2496700	2056000	3061200
PRSS3	1108100	1764900	1853000	1788500	4370900	2557100	4397200	3014600	1960200	2752900	5815500	3215700	4387700
PSAP	8.2639e+06	8.9586e+06	7.4418e+06	13933000	16554000	21795000	22477000	13997000	11073000	10898000	15211000	14718000	13164000
PSAT1	4839400	5234700	3237900	862370	283210	1715800	163310	1646600	396200	1344300	210910	155200	466850
PSMA1	9.4398e+06	8185600	6978800	2563200	142550	652060	163090	734920	1710200	653400	1	140000	489790
PSMA2	4744600	3968500	4277100	1152200	1	129820	1	154090	749150	152520	1	72879	1
PSMA3	6519600	6426400	5.1248e+06	3254700	308440	608570	185860	459740	1972000	471340	1	1	1
PSMA4	6.7144e+06	6.0973e+06	5383600	2151100	413120	363130	153310	636870	1771400	636090	135570	358000	416490
PSMA5	9.1079e+06	8444600	7237000	3530200	957600	628830	1	1190900	2698500	1297500	712770	634640	697460
PSMA6	10180000	9.1399e+06	8133700	3072100	378790	315660	1	834530	3052300	1450300	376440	208950	247720
PSMA7	10469000	9.8539e+06	9753900	4032900	869150	818780	533680	1056500	3163300	1669700	397860	458350	1006700
PSMB1	5559300	6014800	3703400	2319000	645600	766850	127830	414270	1741000	850650	282930	112030	377020
PSMB2	7787900	7.1682e+06	7045200	3854000	1	895930	1	1068700	2134100	1240700	1	282160	1
PSMB3	3773400	3223200	3123900	1078000	1	129100	1	114460	456560	263850	1	1	1
PSMB4	8330600	7.4916e+06	6104400	3242000	264910	743340	1	293150	2454300	1200000	1	1	362780
PSMB5	1937100	1535100	1373600	933540	1	1	1	659360	1016700	1	1	1	1
PSMB6	2489300	2046400	1933400	1469200	536000	710170	1	1	1	1	1	1	636340
PSMB8	2845000	2851700	2419500	935170	1	1	1	1	452030	424380	1	1	1
PSMB9	4649900	4856800	4567400	1176000	1	1	1	1	717380	353670	1	1	1
PSMC6	867650	837660	776870	478600	1	1	1	427390	262230	414600	1	1	1
PSMD12	1283400	1308500	989170	619110	1	1	1	1	1	1	1	1	1
PSMD2	2409500	1725400	1270800	588620	243820	1	1	92470	110460	103410	1	1	1
PSMD3	1092300	1098900	897190	524980	1	1	1	1	147310	118000	1	1	1
PSMD7	485940	638140	534260	492740	1	1	1	538070	249800	1	1	1	1
PSME1	8.2415e+06	9.7138e+06	7427100	4047100	1373200	617890	960600	2065000	1777300	1410600	449620	1080100	714720
PSME2	12305000	11559000	8656400	3280300	1	32762	1	842420	1404700	139310	1	1	29946
PTBP1	2325100	2027100	1754100	1110400	1	1	1	539380	345210	1	1	1	1
PTGDS	1	1	1	1	4737000	3666400	2337300	539920	749490	299400	1	2877200	1123200
PTGES3	3858300	2691300	1683200	594070	296340	141190	1	76623	399430	68944	1	88343	107450
PTK7	6196800	4697500	3052200	1626600	1	1	1	2140000	3073400	3187200	90958	1	1
PTMS	6.4292e+06	4260500	3494300	1261500	752630	1	1	1	985590	1	1	1	1
PTN	2280100	2943800	2549200	3642800	4327800	940820	1500600	2101700	2186300	3088600	1	826990	1
PTX3	818710	3180500	7.3016e+06	11121000	33118000	83071000	42257000	16631000	4088300	14407000	15370000	19374000	9112500
PVR	8399600	6.7267e+06	7.158e+06	2952400	1	1	1	1	1	1	1	1	1
PVRL2	1589600	1147500	851300	1	1	319800	1	1042500	906330	663290	1	1	1
PXDN	6.3647e+06	6261000	6.4653e+06	6.35e+06	1344500	2536900	2160900	7.3636e+06	7.0359e+06	6751300	1556900	2128200	2155800
PYGB	975940	1061400	1197000	715790	1	254680	234920	1	162490	1	1	1	151120
QDPR	1908000	1456600	1084900	593960	1	1	1	466360	1	1	1	1	1
QSOX1	27659000	32582000	37406000	92102000	187030000	9.7782e+07	127310000	101740000	7.0045e+07	81853000	41161000	75302000	5.7656e+07
RAB11A	4371000	4019600	2808500	1420900	1	1	1	856220	1	1	1	1	1
RAB1A	1595200	1886400	1741300	875900	1	268070	555490	893680	439820	511510	229750	496600	292960
RAB2A	1107100	1371000	805510	1	1	1	1	1	1	1	1	1	1
RAB6A	597550	773740	669170	438700	708700	417570	1	1162600	896080	814550	565960	691380	592370
RAC1	4492000	4657200	2742800	1591700	1	221580	1	1036100	715820	781310	1	1	1
RAN	11978000	11466000	7.7484e+06	2542400	938690	693900	853770	1586200	1549400	1288900	577470	762570	803580
RAP1B	1108100	1370600	1344400	1010700	702710	493080	790850	940120	900690	991820	824370	525510	845370
RARRES1	35011	12255	9452.2	230510	998610	3185800	4014200	32002000	19039000	45098000	39066000	5.0394e+07	21923000
RARRES2	1	1	1	1	1	3786800	1489900	781300	1	1583400	1537000	787870	1
RARS	1382100	1398400	934310	545370	1	1	1	279510	124180	1	1	1	1
RBMX	2445500	2984100	3029500	1103200	438410	1	420790	529910	251700	317200	1	1	1
RBP4	538470	735930	1110200	1526000	4566700	2355600	3650700	2456400	3118300	1832500	8928200	3296700	3317100
RDX	3001200	3196100	2668300	1879800	486510	619020	324000	720760	623960	638230	1	176220	187690
RHOBTB3	265530	1	1	294870	1	1	1	686480	1140200	1	3038300	1173400	815520
RHOC	3998000	3053500	2674300	1618900	852780	1	1	1023200	968250	650260	246990	447960	1
RNH1	4031600	3282200	2398000	2089100	1302400	1021500	1180700	1814100	1354100	1018800	878270	1193300	918450
RPL10A	10168000	11935000	10014000	6.017e+06	1259600	785520	964320	1247500	2411200	1690500	740280	1097600	996840
RPL11	2025000	2387800	1858400	1127000	399130	1	519890	559960	1	480380	1	606760	1
RPL12	18500000	19767000	16159000	8.9286e+06	2287900	1025400	1465600	2493100	3605500	3006700	856860	1456000	1506500
RPL14	1	873270	1152500	1144000	1	1	1	1	1	401890	1	1	1
RPL22	1905900	1594900	1455800	828500	334270	1	297670	1	1	323150	1	1	1
RPL23A	1927500	2158600	2302300	2114400	1010000	358040	524740	812770	434020	578740	189150	575180	681120
RPL24	1350200	1692300	2065900	1155800	300380	1	1	566370	446320	736030	1	493250	1
RPL27	1214200	1146900	1023700	720450	494060	1	238260	298330	1	276170	1	284510	298360
RPL3	1673200	1060800	972490	996490	404970	1	188730	445000	1	1	1	1	1
RPL30	2722800	2620600	2193300	1552500	738640	1	1	634410	557570	387100	1	591400	436100
RPL4	4.1416e+06	3298200	2966600	1748100	1372900	165240	226300	1239000	1357200	940660	384970	881530	771220
RPL5	11351000	10137000	7.6887e+06	2946400	152530	100970	110410	901690	1349000	910720	97618	166240	249150
RPLP0	7.0492e+06	8429500	8.2419e+06	3622600	892380	481510	290550	832750	1212500	1173600	1	1	1
RPLP2	8468300	9461100	8.4997e+06	5.6958e+06	1582500	1006600	1430500	1803300	2098500	1649300	434380	1033700	1402900
RPS11	3333000	3151100	2463900	1977300	140510	1	1	813640	534890	374520	1	56595	1
RPS13	2273000	2137600	2004000	1693600	1072800	362890	526440	1138700	726570	871550	579410	800400	818390
RPS14	6391300	5495000	4238800	2975700	1400100	715520	1013100	1670400	1110500	1485400	464730	832040	715260
RPS15A	1702500	1996500	1277200	1024300	538590	1	1	671530	404050	1	1	1	1
RPS16	3456500	3557200	2732900	1928500	796610	1	167210	862450	630490	744750	125560	535060	350450
RPS18	5852300	4.8527e+06	4123700	2991300	1349000	210130	554280	1437300	1254400	1160100	497330	865860	722700
RPS19	3803100	4204900	3502000	2152300	1095800	1	789230	1109700	996500	891930	1	733990	1
RPS2	5521500	5013000	4059400	2890300	1449000	28584	120960	1319400	1008000	787770	259100	814990	137030
RPS20	2829900	2311700	1759800	1213600	389820	208070	680290	441980	547740	438580	1	446600	508550
RPS25	3233100	3275600	2268600	2901200	1020000	1	545260	1050000	901750	988820	1	649320	1
RPS26	7.6094e+06	6099700	6284100	2923900	1	1	641620	1644500	2073500	1	745680	1236300	887930
RPS27A	28724000	32768000	27109000	13284000	6.6291e+06	3889400	4863300	10158000	12153000	10684000	4008200	5771600	6337000
RPS28	12390000	10787000	9.0379e+06	4428300	1471200	638970	784400	2060200	1530700	1765700	553300	1082900	1084700
RPS3	8.4312e+06	8025700	6665000	4577700	1321300	367390	286260	2280700	1410800	1435800	1	729030	329860
RPS3A	3373300	2999600	2406200	1384900	41616	72482	1	520430	1	1	1	1	1
RPS4X	2695100	2546300	2432800	1460000	803670	249200	594170	993050	777830	850430	276230	621460	639630
RPS5	2148600	1982600	1294000	821560	402690	1	169570	453250	250520	382580	102120	203040	258790
RPS8	5329100	5640300	5015400	3682300	1654000	1	876340	1902300	1410300	1524100	412880	1084000	1137600
RPS9	4814400	4883600	3409100	2367400	79332	67191	1	823240	497470	621350	89531	146800	1
RPSA	12408000	11256000	10370000	5192700	1529200	112970	606670	2815000	1509300	1427200	1	204530	1120100
RSU1	4518600	4398000	3618200	2327800	813230	827720	599740	1424500	900900	1091400	235200	212810	529690
RUVBL1	1235100	1104700	820590	537280	1	1	1	1	1	1	1	1	1
RUVBL2	647050	802710	755660	437250	1	1	1	261370	1	191180	1	1	1
S100A10	1245800	956330	1369700	1039600	2027000	3971700	2076000	733670	672440	674040	844390	1633100	1513000
S100A11	7.8935e+07	6.7838e+07	5.4016e+07	40309000	15249000	12191000	13734000	26538000	18751000	15628000	8217000	14219000	13451000
S100A13	13573000	7.8827e+06	5786100	1447400	472270	1301100	1549700	1287900	1689700	2084800	671870	1614600	1011600
S100A16	4357500	3153700	2418000	1	1	974550	1	1	981730	1	1	1	1
S100A6	29696000	32732000	30702000	26769000	22781000	25796000	22092000	22812000	24614000	18918000	12369000	15728000	22500000
SARS	762140	901320	758360	522290	1	1	1	313330	260460	1	1	1	1
SCG2	1	317110	598970	3475200	1	1	1	1	1	1	1	1	1
SCUBE3	2420000	8518400	7.2068e+06	17114000	5235100	6433600	5.2441e+06	3004300	2090300	3652600	4836700	3731600	6.823e+06
SDC1	3864300	3424700	3917200	121910	1	1	1	254650	611910	527930	1	1	1
SDC4	2524200	2207100	2454300	1091300	906100	1538000	1335100	2082300	6139600	3122100	1174800	646860	823730
SDF4	5.7757e+06	5221800	4538300	6171300	5945700	10110000	8470700	10112000	16426000	9.223e+06	6510700	8.6904e+06	7.4359e+06
SEC13	5132800	3532000	2252700	1485100	221410	214430	96301	966570	401130	450420	1	1	315580
SECTM1	646690	867040	1076700	4016000	2566600	2063900	2804700	2119500	1449800	2884000	1056000	2527600	1966700
SEMA7A	5954900	5646700	2729900	1632400	2352600	875680	2299700	2989600	3632100	2165600	1755800	2060100	1774800
SERBP1	5011200	4844100	4458400	1584900	445490	344230	349350	586430	551560	545180	1	350330	481570
SERPINB1	2954000	3020400	2215400	762140	746450	398210	142870	1635300	1050500	1045800	104890	122380	330500
SERPINB2	11348000	9.3133e+06	6.3652e+06	2869000	1	1	133750	229570	5517900	39582	1318900	1870900	1274600
SERPINB6	2252800	2491600	2229500	1080000	808000	506850	205670	1500500	1841600	1585500	1	1113600	1547700
SERPINB7	3497800	1961600	846910	201940	1	1	1	1414000	5599000	1016900	37394	1	1
SERPINE1	126160000	127360000	110390000	133070000	75360000	122590000	131590000	485090000	250040000	353330000	117170000	168030000	199240000
SERPINE2	6015400	10920000	15586000	7.7178e+06	20589000	44586000	37560000	12445000	10307000	8.4647e+06	20953000	15874000	27525000
SERPINF1	5215300	9423700	6803900	2775400	7.1242e+06	4450700	17760000	5.3187e+06	10238000	8106600	10035000	15753000	8.8929e+06
SERPING1	13224000	22005000	21117000	37444000	165150000	143470000	205630000	79596000	51841000	108680000	120120000	184440000	125190000
SERPINH1	6635100	6367700	6.5056e+06	5.2687e+06	1896800	3373300	2252700	5652600	4995300	4750200	1955100	1931700	2144000
SFN	38735000	32394000	24798000	15926000	3917600	4815500	3174000	7848100	1	7387300	4134100	4181500	5197900
SFRP1	1896900	6.9632e+06	9382300	11033000	1	1	1	1	37709	1	41236	16730	1
SH3BGRL	5750500	5636700	4.5211e+06	3118500	860970	345570	728560	1435300	1236000	1657600	1	562230	221510
SH3BGRL3	31455000	32096000	32666000	14413000	11001000	8.1371e+06	9.607e+06	12215000	12043000	10515000	4393800	9295900	10552000
SHMT2	1064900	1141400	708800	209470	1	1	1	358500	261960	438060	1	382350	1
SIL1	1	1	1	1090300	1225400	1030600	910950	2190600	1514200	1402700	1	1	1
SLC9A3R2	847860	908690	697480	1	1	1	1	1	1	1	1	1	1
SLIT2	263590	687740	647070	1595100	2393500	2023800	2201100	1426200	737910	1423800	633880	1474700	877420
SND1	3672100	2987200	2419400	1530900	274040	1	1	968260	878180	711880	1	1	233200
SOD1	13686000	14558000	13475000	6.5088e+06	3060800	3387500	3456400	4.0405e+06	4548200	3926400	1462700	2523400	2950000
SOD2	9.4096e+06	3639800	2738000	1880200	1287800	1	1	3406400	4096400	3101500	135550	1312900	1043000
SORD	862810	605840	413460	1	1	1	1	1	1	1	1	1	1
SPARC	1130400	881080	999130	1079300	1625800	3045400	1555400	1841600	1143400	1785900	818370	768900	1297300
SPARC.1	77436000	8.182e+07	85789000	175150000	158110000	327780000	216610000	208180000	154670000	176550000	135830000	132470000	169370000
SPOCK1	376030	614100	1403300	452000	2938100	2149800	2575900	5809300	3510800	6778200	1392700	2831200	2867800
SPON2	21145	332130	408940	1	1	683940	1713800	7890300	7.523e+06	6109600	669720	2518700	40244
SPP1	1301600	1688100	1773900	1	1	1	1	1	276700	1	1	1	1
SPTAN1	3316900	3513600	3457300	3246700	966260	1444700	1236100	1435400	1267200	1167100	772140	1349400	1429000
SPTBN1	8.4343e+07	9.4075e+07	9.5241e+07	8.2883e+07	39833000	40949000	24384000	31439000	39122000	23474000	5.5257e+07	30411000	38303000
SRGN	5226500	16820000	37298000	8.4822e+07	6.5512e+07	115320000	62072000	2809200	3377400	3104600	11608000	14371000	15904000
SRPX2	1811000	1990100	1911100	1454100	962820	524440	903050	1124600	1482600	1317300	1	1	283070
SSBP1	1288800	1110800	741780	542630	1	1	1	287990	1	1	1	1	1
SSC5D	1586000	1301500	1062700	2132100	5.8672e+06	1703200	4997000	734690	1499900	774160	2409200	2533800	3190500
ST13	4.2581e+06	2310400	2902600	985060	1	1	1	1	662520	1	1	1	1
STAT1	11215000	11376000	10750000	6.4804e+06	1521000	42584	262600	3143500	2382900	2000300	80880	1242900	121520
STC1	2942300	1881600	1409200	4042500	1	212430	1	454870	1159400	606880	1	1	1
STC2	13404000	16127000	14001000	46209000	11593000	23559000	15104000	16730000	19599000	11214000	2590200	4084000	3355800
STMN1	19180000	19939000	13997000	1586700	195150	1	1	997860	403910	604510	100510	1	1
STX7	2453900	2383300	1953900	1264000	1	1	1	1	1	1	1	1	1
SUB1	1207100	1398400	993200	462720	1	1	1	1	1	137680	1	1	1
SULF1	183170	194120	168210	1364600	8608600	8345400	5720400	5320000	5112700	6650600	1733500	3977800	4709500
SUMO3	32204000	28859000	22001000	8137400	2583900	1	1	5462800	3875200	5016300	1	1	1
TAGLN2	37414000	27196000	21161000	11176000	2511900	4272500	3033700	6.4625e+06	8.2365e+06	5088100	2367400	2502700	2872900
TALDO1	9.1992e+06	9436100	7.7264e+06	4528500	1050300	1086400	1017900	1544300	1813900	1342500	281000	761240	810370
TARS	2467700	1931100	1693600	882350	1	1	1	74016	82627	22632	1	36121	1
TCP1	2792000	3047300	2555700	1167100	226970	22320	48746	587150	395090	360750	104940	158100	112500
TF	1927500	1950400	3077300	3770000	8195400	5555600	7.6665e+06	5255400	6829200	4.9368e+06	5.3246e+06	7260400	8.8192e+06
TF.1	4766200	6761500	3325800	5.8399e+06	8537400	6.95e+06	1	9.1065e+06	7402700	8.9218e+06	1	4369500	1
TF.2	1831600000	1995100000	2260500000	2534500000	5.252e+09	3742200000	5.4464e+09	3600200000	2655000000	3972100000	3813200000	4.4633e+09	4.5395e+09
TFPI	1120300	1807400	4.7376e+06	7780700	1574400	4136500	2428600	4564000	3443100	4279800	909160	1445400	1528900
TFPI2	19738000	19332000	10612000	35413000	38596000	11330000	23631000	29737000	69873000	70632000	49053000	48985000	43046000
TGFB1	2090400	1720600	1929800	1753700	1255900	889220	969770	1137200	1582000	1414400	1	570330	419270
TGFB2	588380	670030	1073900	2711000	1	418400	1	1121900	1055700	1	1	1	1
TGFBI	7.1589e+07	44194000	36318000	39990000	125810000	141660000	165080000	79793000	136250000	143460000	101410000	132560000	132340000
TGM2	10483000	7.924e+06	6318900	2403800	1	115520	182620	898260	6186500	2893000	134070	1	1129300
THBS1	151910000	6.6126e+07	74314000	141000000	78422000	205560000	107550000	47320000	6.3813e+07	38935000	61262000	35036000	9.5173e+07
THBS2	3882800	4204300	3917500	9394300	3486700	2313200	3631800	10557000	8.3543e+06	10209000	2673800	1821700	2102400
THBS3	1	1	1	1	893320	1341500	1957200	1	611440	498960	1	528370	1
THY1	372040	364750	550130	1	1	1220100	1830600	1765000	2068500	1615300	1306300	1265800	1354600
TIMP1	25705000	28019000	27110000	46658000	228390000	537090000	505190000	343150000	345460000	391700000	439870000	550470000	7.5469e+08
TIMP2	13581000	15662000	14376000	13776000	14602000	32922000	28713000	30208000	36720000	29262000	34182000	39018000	35323000
TINAGL1	1	1	1	1	1	1971900	1261300	1	1608900	2590600	1	1358100	1205400
TKT	14093000	16145000	13440000	11835000	2078200	1744600	574320	3126600	2906800	2947600	374670	1499800	1512000
TLN1	8515000	7.2211e+06	6560000	3915800	501690	816940	313320	2236000	1925200	1410000	582530	751700	636430
TMPO	1441300	1701000	1541100	358440	1	1	1	1	1	1	1	1	1
TNC	1623100	1405000	2046500	2079900	1149600	512810	1	1170800	793460	1	1	1	1
TNC.1	13459000	14117000	15962000	13328000	4357900	2390300	3096200	4894500	4916100	3756600	551510	1006200	1508500
TNFAIP6	201980	248630	1	46467	7978000	4106400	6436800	1047000	6392200	2722500	16846000	12925000	8902400
TNFRSF11B	1	1	1	1	1	4902700	2609900	893340	1263200	1	1	971710	1897700
TNPO1	2588200	2728000	2183400	6.5684e+06	5.7268e+06	8.3519e+06	13893000	3169800	3898500	2336200	3253900	8091900	6745600
TNXB	1	1	1	1	1	1	1	1	1	142700	4776800	5874400	3961300
TOM1	513960	1	275970	1	1	1	1	1	1	1	1	1	1
TPI1	6.0806e+07	51303000	31229000	25566000	9453300	8.78e+06	10647000	13405000	14552000	10689000	5917800	6.903e+06	8865700
TPM3	6083900	6520600	6.3438e+06	6757900	1	8.2778e+06	3276400	7051500	5492200	4669800	2648500	921040	3286700
TPM3.1	27245000	25151000	23451000	14496000	5086300	6.0371e+06	4631100	8001100	7529900	6256100	4006200	4343200	5672700
TPM4	9.0942e+07	77140000	6.9632e+07	5.0488e+07	17196000	31287000	15729000	32886000	42773000	26276000	18134000	13978000	18876000
TPT1	7380000	5.2196e+06	5247900	2419200	1	347770	36515	2158600	1965900	1851200	1	170930	220500
TRIM21	1625800	801840	1450300	540270	1	1	1	78830	93642	1	1	1	1
TSTA3	1596700	1396100	1089400	1086800	1	1	1	1	596320	969550	1	1	1
TTN	2462500	3144300	3433600	3519000	4385200	3387700	4926500	4665300	4711300	3161100	15896000	4820900	5.8166e+06
TUBA1A	2677500	1678800	1873100	1200900	387200	211220	237080	198590	426620	518140	1	378730	426720
TUBB	12388000	8440700	9.023e+06	6.8938e+06	2614200	1135800	1515300	3317600	2768000	2573400	1162500	2361000	2281700
TUBB2A	1720800	1025300	1284600	1161200	1	1	1	1	1	1	1	1	1
TUBB3	7065100	4.97e+06	5385700	2437900	1	1	1	451390	946130	1	1	1	93252
TUBB4B	21761000	17485000	16970000	13625000	4837000	2827800	3256200	5948800	5.5751e+06	5093800	2961900	4492400	4059600
TUBB6	2688600	2173100	1888800	1219500	168090	1	1	640480	504380	387940	1	344400	134310
TUBB8	4799900	3277700	3203300	3468800	1036800	356870	685300	1417200	1157600	1	656390	1265600	871200
TWF2	6357000	6825200	5281500	2129500	308130	90056	258390	986120	752690	821230	119890	458270	277640
TXN	45167000	52584000	50839000	30141000	14761000	10483000	11424000	18646000	21101000	17805000	8983000	14159000	13133000
TXNDC17	6207100	6653400	4486000	2611600	567440	473770	636130	1358900	1178100	1225400	1	388800	653830
TXNDC5	2776100	2568100	2589200	2325200	1152600	1205900	1111400	2556200	3672500	3317100	1543400	838320	1507300
TXNRD1	4026800	4308900	4032600	2561900	124570	2919700	1013300	2166800	2230500	2004200	243410	1230300	1952100
UBA1	8526600	6.7991e+06	6020600	2627900	459480	237900	352770	1507700	1818000	1092300	62427	658120	653700
UBE2D3	3506900	3639400	2473000	1829500	1	1	1	879770	844730	690060	1	1	1
UBE2N	11040000	9.6446e+06	6.9715e+06	3103400	970310	461150	830030	2010600	1928700	1699100	316510	435940	505800
UBE2V1	12902000	12054000	9.8229e+06	4.6918e+06	1465600	1563600	1686500	3814100	3436100	2303500	1968300	1565100	2112500
UBE2V2	2072800	1806400	1448800	330140	1	1	1	1	1	1	1	1	1
UGDH	1895800	1982900	2087500	2325900	947340	341440	270140	1149900	1110900	726570	1	893320	692350
UGP2	6.753e+06	5964900	4719700	3459000	777160	992350	639030	1857000	2032900	1357300	328880	666350	1026200
USP14	2575000	2407300	2122900	1048200	1	1	1	415930	299940	158210	1	1	1
VASN	4.1392e+06	5521600	4388800	10579000	9.8579e+06	7760200	8.2077e+06	7660900	9.4458e+06	8052900	7.7988e+06	10876000	5126800
VAT1	4843300	3557900	2725500	2319300	890570	1315300	1064100	2473700	1869900	1456800	979100	1781100	1878100
VCAM1	758520	1307900	1276800	1733500	10324000	16517000	13674000	2605400	565330	2468200	2013900	3113700	2200400
VCAN	4636400	4696600	4.6458e+06	11563000	12509000	5041300	12477000	12020000	26644000	22388000	14053000	14733000	15230000
VCL	15401000	15567000	13379000	13006000	3377500	1178700	3334900	4960600	4842500	3839700	2966400	2607800	3643500
VCP	13106000	13932000	11670000	5697700	1391700	5235200	996480	3414500	3204500	3233100	850300	1190600	1318600
VEGFA	1634500	2986500	2164500	2141700	1950400	2390800	2776900	933470	768120	921070	930720	837820	523040
VEGFC	4524000	4687200	4750200	5341400	3703000	239650000	3405300	7.8288e+06	6660100	4054000	1561400	2877800	2654500
VIM	637940000	517610000	488090000	285050000	174590000	4352100	228870000	202570000	207110000	171700000	228660000	244520000	356810000
VMO1	1	1	1	1	2395000	1	797440	1	1	1	1	1	1
VPS35	3619400	3885100	3288300	1222100	1	1	1	308570	244930	286040	1	1	1
VTA1	694210	538950	426300	200680	1	1	1	1	1	1	1	1	1
WARS	89095000	8.7394e+07	8.3576e+07	60084000	15852000	507590	5.1568e+06	49716000	33277000	36118000	5.6285e+06	20536000	12762000
WDR1	7169500	6314500	5505000	3270800	820620	32216	385020	1917900	1766400	1125800	276510	200280	148950
WNT5A	5.9138e+06	4205400	3204200	4.5016e+06	1	1	123860	83641	1	1	1	1	1
XPNPEP1	803340	783550	746380	485680	1	2050900	1	1	240250	358220	1	1	1
YBX1	20094000	18038000	15818000	7.7143e+06	2209500	4158300	1	2850400	4598300	2591000	1	933590	1501100
YWHAB	25681000	24840000	17903000	12133000	3879200	5939500	3344100	8.2614e+06	7923100	6.7274e+06	1843200	3468400	4471300
YWHAE	29626000	28018000	22896000	14279000	4735700	5293000	4470100	6.7874e+06	8375600	6132000	2996800	3987500	4817100
YWHAG	39678000	32948000	25659000	15316000	2518200	153940	2958500	8.6909e+06	9770300	7.1864e+06	182220	2180100	4636800
YWHAH	5671700	4668000	3409500	1238500	1	2097600	1	858000	1171700	877590	1	1	1
YWHAQ	18347000	15066000	10268000	5959300	2428100	13533000	2359700	2748100	3498100	2417500	1292200	2047500	2305200
YWHAZ	9.4226e+07	83395000	66537000	41563000	10735000	1	9.7917e+06	21556000	24442000	18561000	6477900	11243000	12487000

## Sheet: Combined total proteins
ProteinID	Resting CYN.iMSC 1	Resting CYN.iMSC 2	Resting CYN.iMSC 3	Resting CDI.iMSC 4	Resting BM.MSC 1	Resting BM.MSC 2	Resting BM.MSC 3	Resting UC.MSC 1	Resting UC.MSC 2	Resting UC.MSC 3	Resting AT.MSC 1	Resting AT.MSC 2	Resting AT.MSC 3	Licensed CYN.iMSC 1	Licensed CYN.iMSC 2	Licensed CYN.iMSC 3	Licensed CDI.iMSC 4	Licensed BM.MSC 1	Licensed BM.MSC 2	Licensed BM.MSC 3	Licensed UC.MSC 1	Licensed UC.MSC 2	Licensed UC.MSC 3	Licensed AT.MSC 1	Licensed AT.MSC 2	Licensed AT.MSC 3
AARS	433510	498750	357190	194250	1	58666	1	64141	80082	1	79743	103330	1	1108500	937900	790520	421640	34270	1	1	163910	152890	119890	1	1	1
ABI3BP	5398.7	2927	27742	1	4058600	8746700	9827200	1	379930	1	16649000	19059000	12251000	1	7910.3	189950	1529000	14437000	4.3959e+07	50275000	7206700	4026800	5936500	22602000	5.7951e+07	25148000
ABRACL	298950	296800	255880	174820	1	1	1	1	125710	87680	1	1	1	613550	596900	302660	166750	100810	1	1	185470	110580	53248	1	1	1
ACAA2	192040	263380	145600	1	1	130460	1	124960	38365	1	93496	153790	1	744100	705410	362390	65495	1	1	1	172470	202800	1	1	1	1
ACAN	1	7773.1	9867.1	1	11371000	750170	3637300	1	1	1	1867400	1615000	610150	1	1	1	1	1189900	405580	487770	1	1	1	1	66921	101700
ACBD3	422490	485160	340080	255610	1	1	1	1	1	1	1	1	1	885700	844660	674550	441440	1	1	1	1	1	1	1	1	1
ACLY	915140	871110	715910	338810	1	358000	444290	577500	837050	831860	897450	914770	716010	2835600	2577800	2173800	1515400	626700	432330	71507	1454100	944380	1020400	377940	652660	713400
ACO2	665230	425700	205270	1	1	1	1	1	1	1	1	1	1	1082300	1015500	601550	130990	1	1	1	166280	99053	1	1	1	1
ACOT7	233350	249510	177310	46975	1	1	1	1	66300	1	1	1	1	1047400	1347000	1141700	508510	1	1	1	190630	155990	1	1	1	1
ACP1	512940	496110	333360	198890	1	1	1	1	102870	1	1	1	1	651820	623280	463980	329620	1	1	1	150310	1	1	1	1	1
ACTB	20442000	16145000	13822000	8.5825e+06	4590500	6505400	5815200	8.952e+06	8378100	7923000	8.2016e+06	5204700	9255000	30754000	23586000	23658000	15362000	4880300	7.0115e+06	5346800	11010000	8.4987e+06	12160000	4474300	5163900	7.1908e+06
ACTC1	38611000	29909000	25792000	26363000	8575100	16565000	11752000	17878000	23984000	18011000	16792000	14523000	16187000	112350000	9.6196e+07	8.451e+07	53138000	17300000	20188000	17961000	42021000	42465000	28810000	17000000	18546000	21652000
ACTG1	144560000	108500000	95959000	9.1195e+07	35996000	6.014e+07	35483000	61514000	70656000	6.1857e+07	53095000	4.6684e+07	52031000	312390000	233380000	222570000	151720000	61677000	67756000	52535000	114870000	116860000	8.8786e+07	62082000	5.7987e+07	70053000
ACTN1	8.2281e+06	7934000	6.8478e+06	6262200	1685300	5.0645e+06	1997700	3059500	4500900	3708800	2849100	2368700	3182800	19469000	18201000	16712000	12118000	2963400	5399400	2772900	6595100	6.3966e+06	5.3187e+06	1978000	2134100	3433800
ACTN4	12107000	11999000	9.94e+06	10020000	2873200	5599500	2614100	3680200	4668300	4071800	3718600	3996700	4515900	25144000	26371000	23568000	15607000	4527000	6273100	3990100	6431900	6059000	5679800	2764200	3185600	4271300
ACTR1A	555170	369150	426680	198570	1	1	1	185060	214900	1	1	252980	1	2428700	2108200	1826100	105500	1	1	1	392470	304530	1	1	234070	1
ACTR2	2200800	1532400	978230	1155500	224020	414850	1	374410	526300	570580	409440	289100	263410	6358400	5.8946e+06	4285300	2727500	301590	296280	276290	684160	686740	631550	105020	194310	198080
ACTR3	4126200	3490800	2956100	2843000	845100	1341600	720750	1456600	2183100	1749000	1262300	1455100	1380500	9398900	7749500	7039600	4476600	1317000	1178900	1166400	2581000	2389500	2107200	864870	1179500	1193300
ADAL	14069000	17326000	18437000	19961000	16687000	11490000	9.4826e+06	10556000	1	8.0355e+06	11889000	18499000	14728000	2492200	2246500	3641600	9017500	6549000	11926000	6308200	1	1	4252200	8.1913e+06	10286000	7427100
ADAM10	391900	326970	436710	389940	393010	1	1	631530	613240	503220	1	375310	306730	203830	259910	247320	377490	911890	504480	645950	845050	726070	897680	465340	624540	481160
ADAM9	2833700	2537000	2606500	950190	1603100	1194100	1244000	3486000	3147700	2670400	722680	1297600	1253300	935260	746490	879140	1448800	1148100	1907700	982190	2138200	1976200	1883500	1043100	1044500	1062500
ADAMTSL1	3651400	2922600	2266200	1299300	7.2684e+06	1	4399200	6.7695e+06	4263900	4782300	4439600	4742000	6334100	1534900	2109300	2161400	1288100	4969400	12503000	2710100	3419100	2099700	2878400	2219400	2996100	3838800
ADH5	455640	535710	79313	38491	1	1	1	1	1	1	1	1	1	1486500	1369500	854370	513000	1	1	1	1	22366	1	1	1	1
ADM	2071500	3450500	3221700	790800	1156400	1	718110	218030	321080	1	525560	1110400	1125200	997890	1364700	1816900	1201100	6032800	4764200	4940100	1830500	1434900	1359000	2148900	2936700	3048000
ADPRHL2	132750	177340	134060	61447	1	1	1	1	1	1	1	1	1	715200	808550	574230	288070	1	1	1	175160	124050	117370	1	1	1
ADSS	238220	211110	256710	1	1	141680	1	1	151060	964950	1	1	1	160790	434880	332560	181370	133150	68588	1	1	170640	1	1	1	1
AEBP1	722730	1513900	1303100	3315300	1709900	1054600	1115100	1	148390	38954	2052500	2759800	633110	1798700	2530400	3093600	3905100	2106400	1040400	1128300	686600	420140	478580	973430	2287300	788690
AGRN	6737100	6.619e+06	5212300	5.1908e+06	789480	931450	293710	3951400	3978100	3502300	585510	883880	428850	2840300	2972700	2882500	5.1858e+06	4724100	6.34e+06	4366000	5896100	5659800	6.6846e+06	2591800	4418100	4056800
AHCY	519070	949890	208060	1	1	1	1	1	43667	31283	77849	51824	1	2528700	2170500	1933800	582170	1	1	1	1	148870	1	154900	1	95070
AHNAK	5850600	6249900	4.1691e+06	3649600	3437400	3962300	2752500	1951800	1702800	1447400	2700400	3760400	4.995e+06	4640700	3736000	3803200	2860900	1486200	2403300	2212600	1216500	859140	432170	688410	1575600	1749600
AHSA1	434780	1	1	1	1	1	1	1	1	1	1	71010	1	452750	494740	498040	1	1	1	1	48925	1	1	1	1	1
AK1	1114200	767700	351650	211550	233580	283540	160300	63174	198920	137280	280700	203570	163630	317380	479930	391750	146680	187680	181960	74481	81803	120990	1	1	1	1
AK2	732310	694150	559280	625880	1	315070	239330	1	1	1	1	304430	514390	1173900	1061600	667960	578490	356490	235870	1	387270	437050	341200	1	1	1
AKAP12	1120900	1960900	2019800	3566600	1	1	38031	1	1	1	189730	1	118500	3153000	3698200	3526900	4733300	114730	1	1	29512	1	1	1	29300	68272
AKAP2	251580	219420	199320	1	1	1	1	1	1	1	1	247770	1	908200	1034600	898990	416330	1	1	1	1	155250	1	1	1	1
AKR1A1	1176300	1339600	690530	933510	1	523870	1	494990	771730	673510	1	1	1	2839600	2756900	2115200	2454200	519310	197480	160840	767610	1195600	998550	1	264440	606070
AKR1B1	892180	1009000	716790	573560	1	497270	39345	395950	928950	594350	267090	595640	640070	3200600	3598200	2368300	1825600	718550	606170	571070	2062900	2245800	2362200	461430	945780	894010
ALCAM	4470600	2974300	2856200	1238000	1681500	862840	1218900	1052200	1590400	1005200	924690	1144000	975360	4707800	6320100	5879900	2821000	1508000	837180	1174200	1290900	1390700	1388400	442860	981930	642670
ALDOA	26247000	25323000	20943000	23161000	6074200	13761000	5620800	11139000	16853000	13263000	7133500	11480000	10571000	67465000	53626000	40949000	35933000	6.7409e+06	11657000	6.7146e+06	21384000	23920000	15336000	5.465e+06	7.5293e+06	6.8452e+06
ALDOB	71602	1	1	1	1	1	1	1	1	1	1	1	1	2320000	1384300	1066600	492450	948850	697980	768510	507670	442100	624230	500750	664480	684810
ALYREF	571820	1194800	837010	471590	1	1	1	1	1	38948	1	1	1	2010100	2385000	1703300	223180	31256	1	1	1	46977	1	1	1	1
AMIGO2	238700	69783	125650	116710	1	49579	1	89810	149150	199880	1	1	1	1	1	1	1	1	1	1	1	1	1	1	1	1
ANGPTL4	1041700	220250	256450	231480	1060300	1795400	1866500	1251800	2119000	1027100	1314600	1298200	1131800	1305200	804420	1013200	228450	402520	998280	730210	373370	843780	370010	114800	464540	700350
ANP32A	67049	225380	135090	144120	1	1	1	1	1	1	1	1	1	2345800	1911200	2073100	205740	58141	1	1	1	39525	1	100540	1	1
ANPEP	407590	341550	145490	1	1083900	830800	1142400	1	632390	470140	1866600	1022900	1032800	1590400	2029300	1382200	2385100	1754900	919100	1481400	527530	1108600	825930	2186200	2155400	1521000
ANXA1	953520	1013900	1231000	672170	1616900	5197500	2543800	3300100	2893800	4864100	3574900	2545200	2419900	1434800	1719000	2935100	4846400	3176400	5636400	3831600	10257000	6290000	6591300	2729400	3682300	5297200
ANXA2	6.1399e+06	7463400	7.9608e+06	7.0767e+06	8.8376e+06	21422000	11144000	15115000	15145000	17315000	15019000	10252000	10326000	7935600	12281000	19252000	42699000	23178000	44978000	27307000	43403000	30057000	24126000	19710000	19936000	30781000
ANXA5	299430	599130	596910	469560	589100	1096100	767680	945520	1446700	1682900	799180	489260	703480	287050	408610	460060	859440	3238200	3168300	2574200	2770700	1956900	2433800	1694000	2046000	1888700
AP2A1	1525200	1411700	1147700	997310	1	557430	1	409200	176100	102240	249780	631650	22543	3629200	3536300	2830300	1155500	1	90755	274370	871580	404940	31535	271540	54630	76307
AP2B1	1299300	1346100	731470	742160	18053	238520	1	1	180080	78516	34822	109320	206640	3382500	3104300	2305000	1107300	38051	150730	93361	239530	455060	48148	1	1	51662
AP2M1	554950	532930	134870	274270	1	201180	1	1	1	1	1	183540	218990	2321800	2130000	1603400	569720	145440	255150	149910	276220	234210	208900	129950	116230	185020
APEX1	1095900	1409900	1088400	537060	21244	1	1	1	1	1	1	60896	1	1943500	1967000	1373800	399870	38655	1	1	130970	142260	11958	19911	13846	16264
APOB	1501800	1642000	1424300	623970	1421500	1733300	2927500	1451900	973640	1821900	2847300	1669000	2641500	766300	733340	633160	680070	2070500	1935800	2352200	1444200	1866400	2047500	3065300	2102800	2915300
APOC3	1	1	1	1	1	1	238550	1	1	1	1	1	1	1	1	1	1	1	430740	374420	282930	696520	284940	1659700	933670	728740
APP	3057800	3572900	2747400	1800100	324640	150060	443170	3078200	2199600	4462500	290640	1239700	220400	2794200	2886100	3377000	3838400	1761000	2589400	1003100	3656300	6.1597e+06	4.7478e+06	524640	1564600	1022300
ARCN1	1076200	1057900	827450	571190	1	36088	1	170790	183010	227020	140860	136860	1	1619300	1264000	1294200	692000	1	1	1	320570	292840	168240	1	20619	103640
ARF3	2096100	2364600	736550	566740	1	82488	1	122940	449110	174800	1	1	83597	5176700	4.7161e+06	3386400	1143500	235700	1	1	654210	553220	346710	1	224200	150680
ARF4	579070	379310	1	1	1	1	1	281290	434050	433100	1	1	1	1059500	736990	552630	452710	1	1	1	261130	306650	217030	1	1	1
ARHGAP1	608370	443910	432160	398360	106000	265210	1	360570	394110	386980	297330	303040	228490	1235300	1204100	916850	722460	131400	1	1	539540	342310	467980	1	264930	375830
ARHGDIA	6009500	5514000	4553400	2877500	2089400	2131200	1834700	1842600	2481600	2219500	1926700	2169600	2641400	10971000	9736900	7.7647e+06	4142900	2033300	1478500	1729200	2858500	2712800	2533400	902340	1269200	1683100
ARPC1A	902160	707140	1	525730	1	1	1	1	1	1	1	1	1	1104000	783180	557890	1	1	1	1	1	1	1	1	1	1
ARPC1B	1869400	1548400	1292800	1119100	310170	704300	1	739260	1134000	691430	338770	839510	612740	5054000	3919800	3611400	2493600	260350	725520	284990	1724500	1833900	1061900	319450	360070	423530
ARPC2	1630500	1474800	1114300	979320	191140	491790	1	487000	709480	497400	488070	646270	531090	3857800	3731400	2789800	2002200	554640	556100	456430	1126900	947590	750640	185380	507590	502560
ARPC3	1236900	1246900	904740	1112900	126920	277360	48025	103840	382540	387010	80457	94826	81886	2959000	1937800	1894500	1234100	88493	141390	74691	262140	914770	583410	1	198460	1
ARPC4	1260900	1046000	867200	846950	285440	413650	218150	452840	661540	633930	456980	547130	681240	2708000	2785800	2607100	1478800	511010	424160	614970	1002400	863690	969160	1	520140	598840
ARPC5	1964000	1578400	1060900	1358500	301080	605520	238940	729290	993340	779350	446900	654010	530070	4449700	3893000	2942100	2515300	542150	829650	517780	1280200	1519700	907290	336990	481420	415650
ATIC	167720	175300	157180	45220	1	1	1	1	1	1	1	1	49382	495100	511410	444610	154350	1	1	1	1	52532	1	1	1	1
ATOX1	985590	936540	853580	626170	1	519630	1	471800	699780	516430	313390	749080	522620	1798300	1805400	1181400	555970	1	1	1	533620	793100	980430	1	489510	1
ATP5B	639840	563200	326890	138980	1	69607	1	1	296360	1	215820	96899	173170	1924100	1370600	1200400	567610	383750	381460	357810	955340	776370	896350	391440	428000	496450
ATP6AP1	420380	365890	407000	323300	304030	153100	214680	341780	638750	362610	406050	354290	361650	393860	322900	283130	524880	317500	438250	649110	672170	890360	594270	561560	692010	606370
ATP6AP2	655090	618020	522640	548400	379230	309740	254450	329290	648770	466810	370590	471150	392540	489640	400210	394630	542490	337060	454680	493410	886130	908630	534820	510820	535790	581070
ATP6V1A	63715	49907	1	97055	1	1	1	1	1	1	1	1	1	938950	811960	739170	343800	1	1	1	94428	137710	59290	1	1	1
ATP6V1B2	239250	298340	178400	172700	1	1	1	1	1	1	1	1	1	1134300	777140	896630	356730	1	1	125130	245760	271630	155270	62887	1	131550
ATXN10	1	1	1	1	1	1	1	1	1	1	1	1	1	849570	695040	580180	1	1	1	1	1	1	1	1	1	1
AXL	2873500	2880000	2832800	1416300	1933300	1069900	1644400	1471500	1285800	987820	1255100	1608400	932400	1393600	1955600	2080800	2380800	1523300	1291600	1778300	1415800	928810	1143100	395160	1303600	496100
B2M	83696000	90109000	82963000	63652000	62690000	53454000	60717000	72548000	83644000	66844000	51674000	8.8275e+07	34141000	179390000	162600000	165410000	202590000	288820000	401590000	610320000	426920000	408640000	463710000	408810000	6.2262e+08	398480000
B4GALT1	832890	845660	680290	615510	1700700	1094200	928250	1548100	1669200	1380700	685900	978340	717650	589680	553270	538010	817740	1337700	1534900	1177000	1564100	1506000	1270300	865620	1535100	1556300
BAG3	277250	380540	303200	234170	1	110200	88544	1	115470	115090	142610	73865	165640	392070	461550	500670	280780	60873	64523	1	146700	104680	1	1	1	161870
BANF1	606710	534210	549770	401120	1	208860	1	131770	220330	165130	167360	232350	1	1019000	763360	936290	1	1	1	1	182780	145010	229940	1	167690	132740
BASP1	3965800	4849200	4164500	5836100	2488600	3491400	1356800	4340200	4760400	4437300	2054800	2050000	2139600	8714100	5427200	5815400	6.1683e+06	1710800	2151200	1593400	3476400	4910000	3645900	2549600	2122000	1630300
BCAP31	601640	463680	479690	400730	1	179370	1	1	1	1	1	217780	485690	3317100	2657700	2225400	1026100	164650	1	1	147970	215670	1	1	1	1
BCAT1	906400	619760	181490	242000	1	1	1	225640	277280	279000	1	1	118290	1166000	1101600	876190	222490	1	1	1	255660	176480	122620	1	68351	1
BGN	26830000	36416000	34671000	58505000	33713000	40995000	24322000	30515000	33705000	23983000	12865000	15225000	16169000	12217000	17129000	17978000	23211000	12771000	20490000	13692000	9341500	11887000	8.822e+06	2375000	7368600	7642800
BLVRA	306330	394730	1	1	1	1	1	1	1	1	1	1	1	1008700	764540	589570	338200	1	1	1	306440	225070	1	1	117130	1
BMP1	2442200	2362100	2496500	3012300	2396800	2882400	1845200	2614700	2753400	2421100	1253800	1413300	1723400	924330	814880	917460	1557700	1749400	2090900	1697900	1599100	1917800	1322000	1600400	1937700	2121600
BOLA2	1610100	1169800	1138500	1	1	1	1	1	1	1	1	1	1	4140700	2158300	1685200	1463500	1	1	1	1	1	1	1	1	1
BPNT1	220530	205740	137820	1	1	1	1	1	1	1	1	1	1	382690	397200	334560	164140	1	1	1	1	1	1	1	1	1
BSG	4074500	2839100	3256000	2323000	3326100	3944200	4203200	6.9502e+06	7.1003e+06	5654500	3763700	3247400	3431700	7457700	7.3155e+06	7.1541e+06	5182900	4770600	3344700	4.9867e+06	6162400	6088100	6001700	17458000	5027400	8.1549e+06
BTD	358310	318120	339760	936160	433570	675510	729640	707440	745010	773130	561350	463180	592300	142670	156220	187670	216090	182760	453240	531940	334900	304090	383790	129290	431620	217090
C11orf68	1	143430	1	156650	1	1	1	1	1	1	1	1	1	306170	339210	288190	182330	1	1	1	1	1	1	1	1	1
C1QBP	995480	1259100	863180	135860	1	176230	1	301940	113360	1	105840	99210	137470	1810500	1488300	1157400	220050	1	1	66871	461110	374640	489840	1	185760	74743
C1R	35793	262850	57776	178140	13937000	7128900	12617000	11756000	11194000	15144000	11629000	16437000	5850400	4016500	5451500	5574300	10792000	5.2505e+07	42901000	46161000	39587000	24948000	39549000	24355000	36767000	25809000
C1S	59120	160170	91383	399990	15221000	10259000	12408000	17063000	17617000	21836000	18819000	31882000	12060000	7711200	8.8461e+06	8.2526e+06	15094000	6.5906e+07	6.5231e+07	6.294e+07	61630000	45760000	66407000	47663000	79451000	56792000
C2	1	1	1	1	1	1	1	1	1	1	1	169090	1	1	1	1	217830	947120	469650	483870	345520	211890	475510	970500	2034600	896880
C3	42827	25790	1	58428	14063	58646	157980	7795400	7.7839e+06	5211600	532830	1727000	271340	1833500	869150	668800	4689200	3466400	9407300	6962000	17932000	12657000	17264000	9967500	13824000	7.8174e+06
C4A	207000	194410	290170	162160	307300	321850	628630	1021000	190970	660210	309410	253560	316470	501410	583430	573690	2963100	12633000	14922000	17625000	21982000	7.7438e+06	13198000	6101500	16688000	10312000
C4B	1	1	1	237720	1	1	1	169830	1	214660	1	1	1	76772	113160	1	430600	3773600	3386400	3145000	2914600	1292200	3203300	816090	3806300	2113200
CACYBP	279210	469720	250300	1	1	1	1	1	1	1	1	1	1	932340	1199800	1039000	242440	1	1	1	1	107860	1	1	1	1
CALD1	10272000	11354000	9.3082e+06	10403000	3648000	8.9031e+06	3908800	3120500	2918500	2040300	3587600	2723900	4.4385e+06	8494500	7479100	8198600	5.7956e+06	2428400	5.7456e+06	3334200	3171800	2851700	2404500	1499800	840620	2544700
CALR	839280	987230	718740	513060	451320	442780	492560	553270	772820	934650	1124200	926930	729920	6843600	7737000	9.5559e+06	5.67e+06	1615500	1736600	1415400	1170300	2884600	1591000	175170	164150	943020
CALU	14499000	6229300	6890100	9.6808e+06	9.1379e+06	19867000	11015000	32971000	35788000	47468000	13872000	16140000	17933000	3723100	2597500	3134000	3232200	3592900	9.1496e+06	7.6673e+06	8050800	9448800	10151000	3858400	4651400	6.5612e+06
CAMSAP3	1	1	1	1	127450000	1	9.6997e+07	1	1	1	1	119700000	1	1	1	1	1	1	1	1	1	1	1	1	1	1
CAND1	432790	400410	202820	15808	1	1	1	1	1	40008	1	1	1	1031100	1052000	1055200	427190	1	1	1	1	167360	1	1	1	1
CAP1	3381200	3447700	2517300	2365200	86728	444650	170490	421310	1096500	183610	178870	462840	679910	11229000	6.8805e+06	6.1054e+06	2465200	180460	247960	249040	792460	791760	508500	99203	62085	259030
CAP2	453110	320850	317900	276440	1	1	1	1	1	1	1	1	1	809350	663930	679080	499780	1	1	1	397870	1	1	1	1	1
CAPG	1091600	1178100	993300	312740	1	93881	1	1	1	61324	1	193580	133950	2153400	2313800	1825100	386770	99971	1	92315	1	1	1	1	1	92978
CAPN1	251440	614990	148590	147390	1	39314	67765	86171	88993	38895	101530	50718	1	1596700	1494400	1297700	207620	1	50049	94623	60153	49772	72905	1	1	1
CAPN2	1115000	1037400	302260	112650	143240	161570	142210	102010	16634	1	1	65381	26443	2493800	1452100	1471500	602510	54698	44090	1	47365	109300	17009	27813	1	51651
CAPNS1	1078100	777040	696730	492170	182920	456990	409360	351780	630190	353000	422960	412250	627160	1375000	1337300	888710	600910	1	1	1	368780	1	311250	180580	1	1
CAPRIN1	729820	1067800	677200	420660	1	1	1	1	1	1	1	1	1	1819600	2097700	1656200	846100	1	1	1	275740	360700	220160	1	1	1
CAPZA1	2285500	1981000	1676500	1408000	1	530250	101670	396590	703710	374410	65765	208810	344770	3904000	3648200	3553500	1844500	260540	422380	429940	731490	934450	541370	1	224440	165390
CAPZA2	1	328590	1	187140	1	1	1	1	113630	1	1	59670	1	599630	671110	527030	393370	1	1	1	182570	152550	1	1	1	1
CAPZB	1670200	1683000	1263400	1011400	155930	668430	312590	491270	730180	532630	472540	511720	560620	3532600	3181100	2365800	1718300	461290	526090	476580	947820	796330	534440	265750	474680	538520
CARS	262670	391850	213320	70874	1	1	1	1	1	1	1	1	1	1279100	1081000	779120	621670	1	54950	1	216310	226840	1	72252	1	1
CASP3	353690	513540	474690	208810	1	1	1	1	1	1	1	1	1	1033700	1385900	1393500	825200	1	1	1	1	195700	1	1	1	1
CAST	915810	724150	880100	17639	23176	75153	1	85300	80969	228140	1	1	140260	3401400	3714200	2935100	1129400	299750	42159	1	527330	312040	159140	1	1	1
CBR1	1645200	1513500	1196200	810680	265720	734930	1	95220	558110	362110	178430	575540	573460	2883500	3158500	2464700	1105800	208960	90572	1	501820	26451	518660	1	321630	348220
CBX3	467590	842770	653360	244700	1	1	1	1	1	1	1	1	1	2600000	1883300	2182300	517000	1	1	115420	264880	73035	1	1	1	1
CCDC50	362300	198920	166680	122800	1	1	1	1	1	1	1	1	1	452470	670000	699420	590120	1	1	1	298980	222200	262130	1	1	1
CCDC80	5055400	6278700	8902800	13014000	20524000	10597000	17382000	10092000	5.2267e+06	6613600	16537000	20615000	25134000	1298600	815620	1619700	2183200	7.0906e+06	6625900	8.692e+06	2687100	1384400	2137300	3780700	6980700	6.6258e+06
CCL2	1264500	1183000	1024700	1004900	1076500	662470	1982600	8.1162e+06	6901800	3071700	866630	1091400	489850	7.8913e+06	5395000	4734400	9.9956e+06	8899500	11304000	12798000	21990000	23305000	16818000	4696000	4055200	5859000
CCL5	1	1	1	1	1	1	1	199470	1	1	1	1	1	13518000	12671000	12732000	40097000	64164000	8.4016e+07	104920000	8.6246e+07	59976000	101180000	73779000	104140000	111680000
CCT2	2518300	3170600	2606400	2644100	17425	977180	493030	1171100	1316700	1121700	641320	866550	430860	5808200	5089300	4912100	2141000	300970	816400	537450	1354900	873590	1016700	187970	358990	362430
CCT3	1035400	854590	618710	156130	1	1	1	25522	66214	1	1	1	1	1708400	2354100	2592500	646560	1	1	48223	680960	33407	35449	159700	1	1
CCT4	711990	800960	822350	467270	1	1	1	244610	393710	32109	1	242870	172560	2162000	2149500	1981600	1090000	194340	1	156500	458660	312020	286680	1	1	151030
CCT5	576720	749240	687240	454200	1	1	1	76717	349680	1	29669	29273	1	2020900	1889300	1623900	799500	1	40160	1	88525	323290	194890	11749	1	29159
CCT6A	431000	793710	636700	196090	1	52607	49044	173180	270570	425630	191300	187590	53283	2418000	2144100	1477600	1107200	1	16784	48175	556690	376340	380700	1	116580	284700
CCT7	934940	1227100	757290	397290	1	31110	1	54851	127500	1	1	109190	59756	2677900	2595500	2067100	1061500	87834	1	1	196410	274630	143760	1	53764	73460
CCT8	732080	847730	751130	423530	125810	7951.4	38619	115950	328210	285590	221550	269760	202890	2609500	2484700	2427500	1212400	202810	32900	204540	434240	390570	458810	1	164740	128190
CD14	1	1	1	1	1	1	1	1	1	1	1	1	1	1	1	1	1	1	1684500	507110	1	1	1	1	1	374620
CD248	5.4912e+06	6525400	5134100	3481400	4547400	1040800	3063100	2831900	3124500	3165000	2914900	3611000	3053100	2789800	2799800	2133700	2293000	1115900	661800	1702700	2549000	2756300	2192500	1915100	2873000	1603000
CD44	2932900	3007500	2742200	2178000	2260700	2328200	1752400	3974700	4909300	4014200	2107100	1737400	2404800	6148000	5036700	4638600	3774300	2725400	3058700	2702100	4736000	4420800	4208500	2710100	1842600	2403800
CD59	1846200	1841100	2341300	2544300	2975600	3482300	2848400	2888300	3043800	2962900	2351400	2517000	2781200	2059900	2132500	2445200	3925900	2297200	2659500	3253900	2493000	2750300	2085400	3406900	2410800	3122800
CD81	2452200	2191800	1975000	1503100	1327600	738990	907590	1724300	1898900	2684100	934290	768240	516860	866400	1141900	830170	613610	258830	271520	260170	283260	273630	508160	1	1	1
CD82	1	317500	1	1	318750	1	1	592260	692600	616120	1	1	1	1113200	1150000	813090	596960	1	1	380800	1	1	1362500	1	1	1
CD99	1677700	1351400	825620	1094400	823400	982210	1035100	1399500	2275900	2356900	1511800	1261200	960830	2084100	2439200	1629100	1703300	1595300	1658000	1115300	1581300	2309700	2145100	1146400	1589800	1662400
CDC37	1315600	1248600	821430	798090	78201	235180	139870	470700	608450	411500	175740	323200	458800	2133500	1791900	1931400	962900	59373	47870	78409	615340	584740	358910	1	136490	1
CDC42	495980	675560	492600	435480	1	1	1	318920	439450	439550	1	1	1	1161400	1036800	591070	645550	1	1	1	1	1	401600	1	1	1
CDH11	5735900	4185600	3615500	2822600	1429400	1216400	697920	2747000	3030400	2017000	1	609080	256960	1905300	1667600	1273900	849450	1019500	1530300	1534400	1130300	1590900	1265200	162410	398570	295410
CDH13	584920	510200	197570	1295700	1366800	4429500	762800	4782800	3124300	1212000	558790	2443400	1419900	59762	60996	140760	173330	146680	1625200	344170	907530	716390	494480	169010	622230	656160
CDH2	23339000	15162000	12102000	5.6031e+06	584870	2292200	720860	15121000	18144000	17370000	2219100	1301700	2098700	5.1128e+06	4400000	3930700	3058300	1367500	2418300	942910	6.9617e+06	7.5222e+06	8.1309e+06	1362200	1473000	1893300
CDH6	123860	543360	1085800	2165900	1	1	1	672940	629850	1	1	1	1	1	1	150390	361170	1	1	1	199160	150620	1	1	1	1
CDV3	835960	800340	985500	1	1	167520	175150	312060	302300	316930	212250	386010	260250	1956500	1879000	1752000	711030	1	1	170430	514910	387730	271030	1	236020	1
CES4A	230730000	204900000	334500000	327710000	340500000	365610000	663350000	438360000	235720000	292870000	5.2865e+08	298860000	468620000	170830000	277790000	376100000	4.755e+08	667450000	6.842e+08	771690000	755450000	1210500000	6.6927e+08	2482200000	1144200000	1255000000
CFB	182950	157660	260440	25464	801500	807850	1354400	4060500	1634300	1008000	5606100	7.5802e+06	2122300	1039500	1550700	1455900	8.0767e+06	217780000	271030000	272310000	19299000	14582000	21798000	153130000	160220000	101940000
CFD	1	1	1	1	867320	556130	543850	1	1	1	1081300	1760000	864670	1	1	1	1	2056800	1209800	993700	1	1	1	1602200	2904200	2479900
CFH	488340	691120	345490	49552	2386200	2637100	2225300	4515100	3345500	2338400	1732100	1692400	1357700	5.0033e+06	4648900	4518600	6256600	8272400	12262000	13878000	14680000	13688000	12974000	10869000	10536000	10398000
CFI	1342600	1274400	1493900	1355800	3305000	2222500	3035800	2336800	2735300	2926500	2466000	2271300	2523600	1161200	1101400	1384400	1325500	3327000	3005400	3878700	2827100	2454800	3201000	2259700	2212500	2574800
CFL1	37436000	35268000	28303000	27359000	7.358e+06	8936000	6.2757e+06	9.4451e+06	15941000	11780000	7.4838e+06	8.4113e+06	9.2626e+06	65944000	42344000	42335000	26554000	5654200	5457900	5.5165e+06	14691000	16351000	10465000	2134800	5486000	5469200
CFL2	1591800	1556300	1256700	816940	255470	411060	302570	682290	1220100	694580	403980	582250	556320	2151900	2029000	1355900	753500	265750	291760	187980	647290	718260	532710	132560	180230	269690
CHI3L1	1	1	1	10777	20582000	4436900	25562000	3224200	14001000	6078600	1006300	13215000	46456	1	1	1	1	8777700	4.5812e+06	4154400	4364500	13571000	12846000	880890	4718700	1
CHID1	452430	558170	518790	518910	503250	529770	566360	718320	819000	815210	652570	605380	557690	1	1	1	1	1	456450	392350	377480	438460	480090	181830	404370	471990
CHORDC1	419560	487600	409660	298410	1	1	1	166300	134270	1	1	1	188640	653680	644640	508260	187560	1	1	1	155720	235040	1	70280	72408	1
CKAP4	344340	238490	362250	307160	1	1	143710	334460	917860	151240	784200	1	374060	484210	378740	453750	1186400	159220	442350	234130	365100	1401500	511970	984010	164420	413880
CKB	261220	108860	1	1	1	55536	1	1	1	1	1	1	1	657180	444120	271490	104500	139690	67836	44746	1	1	1	1	1	67941
CLEC11A	6063600	1036000	136810	307290	6805800	3474600	4265200	13361000	12782000	15409000	6341300	6478600	5.8798e+06	2698600	374800	356640	76008	4499000	2037400	3735900	9325900	12608000	10201000	4088500	6120000	4928600
CLEC3B	935330	1011500	1594800	2028800	9.3867e+06	3088500	11323000	1996700	1514900	1328800	12513000	10530000	6384600	665990	889800	1065200	1653900	3758600	4888700	7452000	2417100	4121100	2324200	13471000	7365200	5.7607e+06
CLIC1	4581100	4580300	2966700	1590400	519240	1011100	138640	1032800	1565200	972660	358270	648260	690580	8341800	6673900	5437200	2479800	687070	480220	573620	1557300	1729900	1116300	50080	683420	593780
CLIC4	4882200	5050700	3808800	3460700	1561800	2652500	786000	2381200	2856200	2351900	1285400	2741800	2741800	8127500	6270100	4994500	4326400	1281900	1411400	966550	2886300	3187500	2173800	992290	1066000	1281200
CLSTN1	6131000	5.841e+06	5648700	4.0665e+06	4336900	3617300	3412600	6.6018e+06	8.9975e+06	6.9998e+06	3087400	3919500	2977500	4983200	4841700	4680000	5630400	6745400	5904100	6372300	7441500	7297600	6.752e+06	4014800	5.7332e+06	5022100
CLSTN2	1	185370	275000	4302200	1	1	43911	1	1	1	1	1	1	194760	228000	256090	61394	1	1	1	1	1	264700	1	1	1
CLTA	578680	578310	684580	1	1	1	1	1	1	1	1	1	1	2587800	1709800	2115100	1566300	1	1	1	1	1	1	1	1	1
CLTB	762700	844060	436830	391060	1	448190	1	1	1	1	319450	1	893820	1782000	1521100	1548100	941470	1	1	1	685260	754030	1	1	1	1
CLTC	6906100	6.669e+06	4217500	4500500	3061700	2250900	4444800	2736500	2554800	3024200	3454400	3050600	3914300	13746000	11320000	11384000	5746500	1474100	998810	1348400	3385400	3446700	3158400	887480	2093600	1644400
CLU	3011000	5081000	4460300	5450200	17223000	6264000	19562000	10463000	16753000	10777000	80741000	8.3291e+07	55742000	2789600	3057000	2566300	9138500	13376000	14130000	23391000	18184000	23676000	18769000	48985000	50714000	45685000
CMPK1	679180	500510	449610	567340	213690	384930	1	331600	587100	372020	1	108540	1	781850	600320	523100	482800	247240	272710	1	335800	480200	165050	1	161710	356760
CNBP	975280	883090	1062500	349490	1	1	1	1	1	662890	1	1	1	1624700	1121300	1270300	434820	1	1	1	1	1	1	1	1	1
CNDP2	1004900	739360	543480	320590	1	55000	1	33173	336520	185770	19260	100420	1	6653900	7.5098e+06	5.4442e+06	2090800	182270	156180	68963	1162200	945900	1160300	155520	651600	446900
CNN1	3111700	3113400	2931400	4561000	1	250550	1	1	1	1	213100	1	1	323430	186840	189760	168510	1	1	1	1	1	1	1	1	1
CNN2	2565500	2608400	1612000	1887300	1	404660	1	452520	516350	319420	284110	129650	81591	1541400	1301500	1231600	533760	113200	114670	1	313090	355510	1	1	1	120440
CNN3	1112800	1027800	933820	907950	1	595450	309230	208380	217990	1	212060	119150	452160	585770	344960	327850	1	1	173990	213980	163860	110530	178380	1	1	106380
CNTRL	269110	1	1	1	1	1	1	1	1	1	1	1	1	2896000	2209600	1698700	982410	311230	1	1	1	1	255240	1	1	1493800
COL11A1	8397200	6299600	7.1368e+06	1007100	1	137170	1	3665200	2723500	4.5014e+06	15582	1	167080	645770	480790	462870	267590	124970	14481	340870	3428800	1394600	1442400	3218.7	1	1
COL12A1	7.5807e+06	10480000	9.3538e+06	3804000	36975000	14411000	16349000	4.4308e+07	35202000	59082000	4055300	10372000	13612000	824540	1247300	1651800	902590	5458600	7.1489e+06	4878400	6.753e+06	4625500	8941700	1069300	2893400	3153400
COL14A1	122600	112540	24952	37987	5329200	9.9938e+06	5809200	187490	26055	103650	885890	837260	752350	61454	97548	74057	20101	46964	2437100	627240	75459	48456	113300	2531.1	18820	1
COL15A1	4512.1	1	1	1	961290	5993100	1	1	1	1	6755200	2766600	14996000	29383	77582	33291	13312	1	314020	1	1	1	1	224010	73065	1458500
COL18A1	5867100	5714100	4329900	1587000	1	2799400	490050	2666000	3161700	4434100	345190	340840	1244600	2689300	2354000	2916900	1035200	71169	1606600	139260	2505700	2017700	3950300	380020	595460	1424400
COL1A1	424560000	814090000	679360000	1628700000	890110000	8.6944e+08	692750000	1717200000	1106000000	1928200000	866810000	1013800000	1002000000	40665000	40902000	48464000	9.879e+07	137880000	151960000	135400000	209320000	164700000	246670000	176590000	177400000	174460000
COL1A2	166800000	318660000	255610000	6.8492e+08	9.4654e+08	555100000	8.1393e+08	638730000	429370000	810950000	584590000	6.768e+08	749530000	24741000	17043000	18137000	37786000	176260000	128280000	226630000	128910000	56815000	140150000	248530000	228230000	230870000
COL26A1	2902000	2521000	3774400	6136200	1	746510	1	2647900	2441200	2808900	1	5.0009e+06	1	1	178050	1	1	1	1	1	240070	2315900	292200	398430	1	707550
COL2A1	30176000	21545000	19332000	20897000	20589000	19206000	10603000	52607000	5.5471e+07	86581000	31764000	35603000	25482000	3334800	1583700	1538200	2369000	2665300	3763400	1750400	5.9901e+06	5949200	4.8918e+06	1445900	2844100	2323800
COL3A1	24637000	6.822e+07	44804000	168630000	55900000	47646000	52189000	235590000	156570000	336300000	119140000	147010000	148050000	4211900	3838400	4248800	12840000	17891000	26506000	21870000	38228000	29560000	68064000	45432000	35590000	42821000
COL4A1	10078000	14277000	15568000	36609000	849940	2102100	792650	6077600	4265000	4454800	450770	921820	695120	5.2642e+06	4316000	4025500	7.738e+06	1547100	1520300	702930	3158800	2715600	3323500	565050	1545900	629340
COL4A2	11449000	9.8462e+06	11439000	13768000	2127200	2666300	747520	4868200	4647300	3281500	332880	492410	531210	9.1806e+06	7654400	6.4818e+06	10354000	2743300	2505700	1314300	5.0338e+06	4252700	4972800	98228	2239200	1128500
COL5A1	22346000	18154000	18174000	17023000	9.4616e+06	15005000	6390800	25542000	33359000	40427000	7.6703e+06	10083000	7.5353e+06	4367200	4258800	4113000	7.9457e+06	4606000	6259000	5.2007e+06	8677300	11429000	12005000	3377200	4013100	3622600
COL5A2	22315000	42151000	40960000	8.7041e+07	17610000	20375000	15201000	54945000	38379000	6.7176e+07	14679000	19416000	21939000	5.9188e+06	9003700	10606000	16229000	9738500	13523000	12408000	18457000	17112000	22823000	9818100	9.9657e+06	11159000
COL5A3	1	1	112230	1566800	100600	343040	148260	1	1	1	1	99877	1	1	1	1	68846	1	1	1	1	1	1	1	1	1
COL6A1	21132000	51829000	49515000	71356000	6.5973e+07	57646000	40820000	19382000	23281000	16715000	43757000	53244000	35390000	12793000	25626000	22757000	36243000	37956000	30218000	27171000	20223000	15708000	15933000	20800000	31168000	23207000
COL6A2	9046500	25458000	23239000	18985000	40834000	32806000	32488000	8946600	8.0187e+06	8.2502e+06	13878000	15220000	14920000	6.8796e+06	15345000	14805000	8626000	22751000	11764000	17088000	7.2657e+06	6.9477e+06	7.5328e+06	5552900	9045400	7.9478e+06
COL6A3	4.7934e+06	11720000	12023000	3798200	56274000	5.3519e+07	39700000	6.1184e+06	9039600	7073000	11598000	15268000	13734000	4013900	11522000	12302000	3797600	21000000	13015000	13291000	4826200	8188500	6325400	2877500	6823300	5190900
COL7A1	130760	146280	1	253130	229200	358920	1	193540	361340	363250	1	1	1	184330	170830	94787	200150	365730	303950	1	1	695200	452540	271090	302400	178800
COMP	132240	102770	219620	205770	5622900	13848000	7930600	386790	121280	292040	56851000	7.0048e+07	8.9244e+07	146200	171150	300250	342890	1388200	6303800	2754800	915150	1464300	636120	15158000	18172000	26308000
COPA	1024900	841210	766370	324970	50361	1	1	59780	181550	137720	46508	75198	1	3258500	3165000	1428100	823930	310560	49294	1	805180	683910	259460	1	252330	111650
COPB1	810610	996620	722170	470780	1	1	1	272200	301840	170700	410170	64705	193250	1912800	2475900	1972400	1294900	311110	217700	1	827130	584690	282700	1	331700	66428
COPB2	702540	628220	464540	283900	1	1	1	82377	196590	155910	91449	98738	104840	1752600	1776700	1632700	528580	197820	1	76672	455350	514960	259700	1	71182	80422
COPE	771350	524120	403830	457950	1	1	1	1	1	429960	1	1	1	1398500	1436300	1392900	694460	1	1	1	1	198280	1	249480	1	1
COPG1	1200900	1186500	986920	684250	1	161680	1	293220	399580	396860	308610	381050	315220	2705400	2508700	2167500	686360	71372	66204	73544	586880	433690	350800	1	1	1
COPS3	1	250190	173480	110350	1	1	1	1	1	1	1	1	1	460090	350570	262260	127630	1	1	1	1	1	1	1	1	1
COPZ1	607780	291380	279260	1	1	1	1	1	215990	1	181580	290290	110900	2381700	1896000	1597500	625020	1	1	185650	1	1	1	1	1	1
CORO1B	849010	962000	276850	395760	1	1	1	65970	29833	62459	110530	163140	1	1839600	1399200	1083800	502080	1	1	1	210050	451690	128920	1	39814	1
CORO1C	2770500	2707700	2231300	1298700	391010	815790	345020	658250	766120	644460	665950	678040	987440	4447000	4162900	3593700	1629000	420910	659720	508720	717910	671430	547360	220390	162330	466710
COTL1	6218000	6744500	5477000	6.5565e+06	1964900	2715900	1763600	3795000	6928300	4631900	1841700	2080100	3174400	7751800	7.5838e+06	5970200	4016700	1565400	1329300	1662100	3977600	4349800	3172500	1070100	1064300	1742600
CPA4	2966700	6430200	8.5095e+06	960410	256010	250330	1117900	30619000	21371000	18355000	43898	116100	107880	76645	284410	690920	1497900	171630	721040	1648400	1841400	444900	1265400	1	1	22945
CPE	2118100	3494900	3234000	5.4e+06	312750	1700200	457720	429600	92853	1	2574000	1319400	1517600	701180	799740	650930	1709100	1	757110	1	104490	1	1	664170	514090	540310
CPPED1	719270	782660	553530	336600	1	324050	70841	149230	237710	1	166500	146730	244970	4990400	4062400	3202900	1213200	297850	212940	193790	653620	412840	407280	1	176220	97522
CPQ	114460	182070	168710	274850	443860	849800	533600	1	206260	165200	1	252020	129950	1	1	1	289970	622940	1003600	989800	246730	247910	287910	162700	312030	1
CRABP2	1	1	1	1	1	1	1	1	1	1	458420	498690	371420	1128900	1	1	1	1	1	1	1	1	1	1	338830	1
CRIM1	1294700	953300	1529200	1188100	1	512900	1	884210	287920	192820	1	1	1	938240	1175200	1281500	1616000	240930	703960	1	927850	412430	471380	1	1	1
CRIP2	2167000	1733900	1621200	1411300	1085800	1430800	770150	191730	148570	1	596830	765540	609420	2329000	1944700	2059700	1259300	960870	784840	677030	1	1	1	1	121990	379070
CRK	414360	440490	314710	148720	1	231210	1	1	166160	1	1	1	226850	513960	632190	561490	250690	1	1	1	1	129750	1	1	1	1
CRLF1	1	1	1	78978	2728000	766180	2446100	1	1	1	3440300	7864000	2085900	1	1	1	1	1907700	611150	2674900	1	1	1	1725500	3142400	1667100
CROCC	2259400	1630100	1954500	863960	1254400	1384000	722460	1552500	1089300	1032200	702240	947450	755740	5632500	6.6868e+06	6201500	3495500	1898200	1586900	1533000	2453400	1845700	1373900	521220	1053400	1144200
CS	227620	290770	151460	1	1	1	1	1	1	1	1	1	1	873270	942250	629920	139290	1	1	1	93191	1	1	1	1	1
CSE1L	307670	354840	231760	44586	1	1	1	1	1	1	1	1	1	932840	834170	633220	1	1	1	1	1	1	1	1	1	1
CSF1	397110	472610	478920	88418	1292600	1225800	1375800	1102000	1078200	1082100	1645100	1499200	1299000	895390	1062900	980270	1646100	4.7458e+06	6.7146e+06	7802900	7942900	4368800	7746700	4418000	4130800	7005700
CSPG4	6255400	4446000	3217500	1049400	510710	357750	348290	856770	386950	160950	1	30551	21150	2686800	2500500	1785900	584730	157120	106590	178560	367200	180340	347000	32302	5854.4	32868
CSRP1	7.417e+06	7505600	5571400	6913900	1821800	5311700	2591800	3473700	6.9152e+06	4767700	2730500	1851800	5227000	8.4544e+06	8062800	7030500	5006100	1849400	2473500	2372100	6.1658e+06	6.848e+06	4.9813e+06	495410	832060	2288800
CSRP2	2515400	2452000	1893200	4657000	1	129900	1	1	123610	247070	1	1	1	1487100	1146300	1024700	466720	1	1	1	1	119520	187260	1	1	1
CST1	44562000	42933000	7.3681e+07	92576000	293260000	1	56440000	84187000	1	1	303410000	223930000	307580000	29481000	28246000	1	9.0516e+07	215580000	154860000	235610000	118400000	90090000	130580000	155270000	223960000	270110000
CST2	1	1	1	1	346330	1003500	1157400	1	1	1	6.9812e+06	2969100	7.8757e+06	1	1	1	1	1	813160	1239700	1	1	1	4078200	2310800	7070200
CST3	13398000	14292000	15070000	14990000	34991000	32481000	36942000	23585000	23742000	23730000	33162000	38450000	27016000	9006700	10680000	12363000	17626000	40667000	47545000	47268000	27911000	21400000	27914000	35460000	39530000	31400000
CSTB	1538100	1180000	825580	982420	1	794810	796940	489230	865870	608170	1082900	1054500	1169200	1920400	2497100	2875700	636430	644620	484480	669840	838590	642230	501610	1	929980	718890
CTGF	2946500	1389000	2796100	2048800	2725900	3736100	2719100	600320	573990	372340	1383700	521750	1717900	1083600	863180	1312000	1938500	1423300	8474500	2837500	476330	490340	267970	651430	580640	740260
CTHRC1	8.6051e+06	5217200	3732400	104660	2733200	2398400	2542600	8.4436e+06	15227000	15859000	4018200	1492300	1659400	9.8461e+06	9168000	5470300	743140	3921700	3599500	7.6252e+06	11216000	12338000	19135000	5966400	5016700	5427200
CTNNA1	305320	242600	221540	1	1	1	1	1	1	1	1	1	1	973960	813350	820850	442730	1	1	1	501960	1	1	1	1	1
CTNNB1	612070	698720	623530	345670	1	1	159730	242790	301300	434440	1	1	1	1157900	1196200	1162300	891630	1	1	1	244410	76663	1	174810	1	1
CTSA	291440	197890	128720	1	329150	1	616490	1	1	1	445810	315730	230070	351730	399530	240170	416870	1157900	815460	1999300	608970	538800	435900	1164700	782510	946060
CTSB	3779300	3334900	3274000	2222300	4362900	6.4903e+06	10120000	2072200	2928000	3671000	4276000	9.7659e+06	4666100	5811500	6.3303e+06	5.5339e+06	14744000	15596000	5.5004e+07	45855000	7478200	10878000	13642000	10891000	25346000	24831000
CTSC	1	65984	1	1	1	1	1	1	1	1	1	1	1	195130	249330	174930	945120	1	1	1	116070	242280	1	822950	756750	438010
CTSD	399490	411300	427600	398890	1633000	2064000	1900000	204040	395630	392420	587270	709170	525950	669630	795400	743590	1974100	10293000	5194300	4695200	818560	747550	958970	1568500	1794100	1818600
CTSL	1	1	1	1	418070	203470	455240	159260	182460	1	849640	463380	278760	624090	994580	1080300	2243600	3832200	1956600	2496700	1219200	1185700	1151300	2103200	1961100	2030500
CTSS	1	1	1	1	1	1	1	1	1	1	1	1	1	1895200	2388600	2079200	1778100	5832700	6764900	8935100	2534200	2700100	2548500	5.6847e+06	4068600	5841700
CTSZ	1673200	1333500	1066000	801610	1725700	3131700	1521400	1672800	2068600	1709000	1032800	1268900	1277600	1564900	1133300	958760	1381700	5504400	8311700	9001000	3706400	2080000	2237100	3847100	4.7482e+06	4481400
CTTN	1331200	1261800	1132500	1050500	492500	584330	349100	650800	842170	734280	609710	536130	587980	1940500	1841500	1826700	1044400	457790	415320	382370	699240	583100	497480	1	294420	363690
CX3CL1	1	1	1	1	1	1	1	1	1	1	1	1	1	1	1	1	1284900	861200	1084100	1508300	1	1	1	635210	563150	769240
CXCL1	54310	44996	1	1	1	1	1	5678100	17740000	4297100	147910	776800	98996	1685500	82855	212600	2537200	63331	1	74296	11567000	31779000	7844200	1221800	1274200	3072100
CXCL10	1	1	1	1	1	1	1	1	1	1	1	1	1	33702000	35501000	32276000	56576000	34154000	50918000	6.3892e+07	36323000	25838000	23135000	45623000	48749000	36833000
CXCL11	1	1	1	1	1	1	1	1	1	1	1	1	1	17811000	13317000	11721000	11265000	5805700	6.3895e+06	10576000	15828000	12130000	10940000	4610000	7733200	6.9583e+06
CXCL12	1490100	1399400	622670	431700	4380700	1025000	3771100	1	1	1	239140	1101100	1	1944700	1713600	2362000	2187600	828150	927450	1697300	1	1	1	1	286820	286040
CXCL16	1	1	1	1	1	156200	1	1	1	1	1	1	1	1	1	134360	574840	1778200	4280500	1909300	896890	575680	1042700	1	546950	649980
CXCL5	1	1	1	1	1	1	47004	219930	573750	147130	1	1	1	2081800	200290	1	443770	1	1	1	889560	8977500	661130	497140	226490	1
CXCL6	1	1	1	1	1	1	1	1337100	1517200	1	1	1	1	1	1	1	1	1	1	1	1	1	1090700	1	1	1
CXCL8	212110	1	1	1	1	1	1	1696300	16333000	2093800	1	488690	1	6567000	1404300	723600	8.414e+06	1156400	3850500	1412600	6600700	19326000	2171600	2604600	1000700	1
CXCL9	1	1	1	1	1	1	1	1	1	314470	1	1	1	28350000	17451000	19862000	13737000	12175000	47827000	55392000	25529000	25469000	34415000	29814000	29142000	43556000
CYCS	2105800	1616100	1827900	1416500	60823	497010	65354	1	100370	66916	243910	90807	361090	1462600	1796800	1255700	510350	1	1	1	317780	182470	1	1	1	58525
CYR61	2807200	3162300	3520400	2609900	3229600	1330200	1560000	2702200	1541500	1787100	1069900	1701900	1868600	3209900	2935400	3185700	3750400	2322900	1617300	2234500	2157900	947450	1116700	294890	1096900	1103800
CYTH4	3559700	8.5719e+06	8.1408e+06	1	829080	1706900	1	1346700	1	7466900	14228000	1	1	1	9292300	1707400	2808700	1	796670	705210	1	3063800	3201100	1	935940	1
CYTL1	1374400	3104200	3801300	6920100	3712800	1	1	1	1	1	1	195160	1	1	620590	497160	1	1	1	1	1	1	1	1	1	1
DAG1	1453200	1925000	2048900	3002500	2288100	1539700	1958300	2000200	2029800	1467000	1516700	1731300	2067000	795160	761560	1051300	1734300	1842000	1980700	2801900	1984100	1737000	2200700	1242200	2349000	1948900
DBI	4642000	3976900	3133800	1679800	1004500	1229000	1020500	1357900	1681000	1587400	1085200	1436100	1502000	8.3486e+06	10789000	8.5495e+06	1195600	1493600	939400	1126900	2839200	2262000	2124400	336530	1068200	1096000
DBN1	4022600	3930900	2414700	1545200	352410	537030	1	1123700	919480	832820	749800	1029600	985280	6234300	5783100	4149900	2820600	210820	279340	214980	1070000	1118500	545910	337890	457820	429280
DCD	1084000	1	1	1	1	374270	5.0009e+06	1	1	2437800	1	1	1074700	1	1503300	1	1	1	1270200	1	1	1	1	5405700	2110100	830850
DCN	2311200	3952800	1439600	5839600	7.4026e+07	29365000	55025000	38130000	29798000	97961000	81435000	85385000	54061000	4273600	4283200	3945200	6606900	5.9744e+07	6.1631e+07	64735000	50269000	41602000	8.0179e+07	46542000	5.6802e+07	4.9645e+07
DCTN2	734540	704550	490770	568560	35428	44333	1	1	148040	1	1	1	140320	1620500	1195800	1160900	772630	101750	99490	1	261590	174770	79559	1	1	101570
DDAH2	406610	526400	384440	298760	1	204340	1	1	161840	1	1	1	259490	511510	464410	330470	238990	1	1	1	1	1	1	1	1	1
DDT	248960	264130	289880	226190	1	1	1	1	189700	1	1	133760	1	672120	608230	548230	1	1	1	201370	281270	288920	1	1	1	1
DDX1	461590	490510	324610	1	1	1	1	1	1	1	1	1	1	643460	596820	477660	300750	1	1	1	1	1	1	1	1	1
DDX17	284560	317880	221170	132410	1	1	1	1	1	1	1	1	1	517850	579490	557340	278640	1	1	1	167410	104560	107740	1	1	117000
DDX39B	825710	1032100	735850	173580	1	1	1	1	1	1	1	1	1	1986200	572890	1781000	866250	60676	1	1	47100	33429	41497	1	1	1
DENR	614750	685120	402350	446590	1	1	1	270840	258050	1	1	1	1	993150	839890	673810	299580	1	1	1	1	208240	162920	1	1	1
DHX15	176800	1	1	1	1	1	1	1	1	1	1	1	1	716170	780600	528620	1	1	1	1	1	1	1	1	1	1
DKK1	1	1	243090	1	333920	119230	546640	1482000	1111800	2132200	2914600	2814000	3049100	1	1	1	1	1	1350800	543680	1735100	507630	369830	320350	1894600	2572600
DKK3	25479000	15545000	17943000	10542000	5273000	12247000	8498300	9.8799e+06	13498000	12544000	4610800	3685000	3456600	11629000	8.4086e+06	9.8426e+06	11878000	12044000	26528000	14052000	11044000	11847000	13556000	5302100	4191200	4384700
DLD	1	721140	480170	205630	414900	516830	546410	624590	588400	1148200	614380	423220	405680	350510	286440	374510	265620	288030	879970	1107700	542390	254920	678120	292790	339620	696780
DNPEP	1	1	1	1	1	1	1	1	1	1	1	1	1	582480	897730	612130	135180	1	1	1	134730	97502	145080	1	1	1
DPP3	1063600	851150	486860	113700	1	129240	54707	199910	208590	44819	172490	132430	312580	2308500	2429000	1914600	352170	51754	107490	85162	427280	621210	330370	1	43621	222860
DPYSL2	1198400	1641000	1273600	1472200	293130	1038600	626930	237410	299720	263420	1319000	1215900	1405500	2381000	2525200	2224500	2871200	360280	875130	527260	401500	461660	338380	639060	538570	793110
DPYSL3	535970	576300	515580	948060	1	187570	63472	162190	320220	297710	186120	53071	1	1961400	998150	991120	779050	64335	205770	79637	778480	890710	512260	82373	329520	309050
DSC3	582970	882950	1342200	1645400	1	1	1	2692300	1623100	1961600	1	1	1	190710	458290	486130	1	1	1	1	509910	566180	960200	1	1	1
DSG1	971920	1	1	1	1	1	1958500	1	1	838300	1	1	1	1	1	1	1	1	1	1	1	1	1	3048900	1	198730
DSG2	1718700	1420500	1546600	617030	1	1	1	978090	1072400	705740	1	1	1	679250	979790	1088700	448750	1	1	1	405880	404000	435930	1	1	1
DSP	1	1	1	1	1	1	1	1	1	600080	1	1	1	1	1	1	370410	1	1	1	1	1	1	963160	1	430940
DSTN	5118400	5007900	4016700	7.035e+06	703220	2734500	1088100	783540	2518600	1233100	282210	702060	921830	7270900	5204600	4636100	3888700	248830	1233900	896990	2147800	2540700	216830	1	121920	1
DUT	124280	139280	170180	1	1	1	1	1	1	1	1	1	1	213880	275020	355680	1	1	1	1	1	1	1	1	1	1
DYNC1H1	376510	239250	206950	274020	1	1	1	1	1	1	1	1	1	1380500	1170800	1043600	918530	66434	1	30848	435930	340940	151220	10595	62293	50261
DYNC1I2	1667700	1893300	1487900	824700	1	1	364180	499830	622140	216080	440870	1	693950	3013200	2574000	2087900	383840	1	1	279480	499900	758340	419160	178850	315500	286210
DYNLL1	1442700	1335600	804780	635040	137970	248780	105780	189830	1	1	256850	239640	282360	3426300	2244000	2249900	957380	254850	164470	1	590840	250710	149080	1	160250	186310
DYNLL2	280320	1	173200	1	1	1	1	1	1	1	262250	1	1	312230	464740	274880	244460	99622	147710	1	127940	1	1	1	1	1
DYNLRB1	1051300	988840	913050	763130	194100	433000	184280	343030	330070	256420	230880	207270	294050	1717100	1402000	1128800	624920	1	230820	1	258190	380420	327720	1	167270	157620
ECM1	5.0533e+06	5.4329e+06	4199400	2258300	13815000	6215800	17152000	2135300	3743500	3264300	17244000	21048000	18471000	2433900	3176200	3037000	1945700	5990600	5202900	10732000	1887500	3439500	3535800	8695400	14677000	13982000
EDF1	1523000	1934800	1376900	1083700	450680	1	1	1	1	1	1	1	1	2141100	2538500	1800600	969300	1	1	1	1	1	1	1	1	1
EDIL3	442340	868870	752370	360740	1	438720	1	731030	702820	873730	1	1	1	1	289930	249580	1	1	1	211630	298900	219220	327770	1	1	1
EEA1	401500	501580	359720	1	1	1	1	1	1	1	1	1	1	751560	774690	596580	413010	1	1	1	1	1	1	1	1	1
EEF1A1	11573000	10685000	8.2685e+06	6.1256e+06	2962100	2371300	2634200	3614900	5488700	4625200	5011400	4690200	3762200	31447000	20133000	19312000	11426000	4342500	2351800	3034900	6.4864e+06	5999400	4715400	2455800	3205100	3762800
EEF1B2	1289600	1228300	1605600	1018400	1	1	1	1	393730	437560	435250	545150	208470	3406000	3587000	4.4406e+06	1633600	239990	397720	355610	399230	693670	326060	1	209830	685380
EEF1D	3312300	3705300	2644900	2299700	616840	677700	611760	1072200	939700	1169600	618230	562770	915490	3283400	2025300	2287600	1047500	328550	449880	206280	138930	928390	338410	96720	305030	414100
EEF1G	3859400	3289000	2603900	1911100	313100	93864	369010	795820	1139200	240400	969530	926880	1441200	6.5305e+06	5724900	5606400	3575000	665480	279050	404190	1358300	1305000	1062100	1	1	924210
EEF2	6.2979e+06	6190800	4648800	3234300	967320	808750	362990	1654400	1977200	1635200	1276100	1650400	1333200	13565000	12061000	10197000	5035100	1502800	652560	859100	3258700	2930700	2139500	777940	1148000	1260100
EFEMP1	4348200	5416500	5291500	2555400	14048000	35746000	43716000	7.6229e+06	7.6325e+06	8.9605e+06	47881000	6.9649e+07	70425000	1493800	1451900	1784200	3199400	13318000	42837000	36316000	5077500	2378400	3773100	19156000	28962000	29484000
EFEMP2	4.4016e+06	4048600	3884500	5.5734e+06	8336600	5054500	6760100	5842700	4893700	5294400	3719700	4119400	3820800	2473500	1825400	2113400	6.7033e+06	8.0756e+06	7958900	12570000	8.4716e+06	5932900	8.0589e+06	5.2067e+06	7241400	6012700
EFHD2	161070	508910	1	1	394150	1	1	384240	448420	1	1	328400	1	468700	696010	614900	289660	296760	224300	1	1	1	1	1	1	1
EHD2	419020	470020	455320	627560	1	348260	342090	1	252190	1	1	299850	525980	172200	220280	207820	329180	1	1	207760	1	1	1	1	1	290480
EHD4	1	1	1	1	1	1	1	1	1	1	1	1	1	1161100	1198600	668800	1	1	1	1	1	1	1	1	1	1
EIF1	1	1	1	1	1	1	1	169560	1	1	1	1	1	1195100	1	728330	250680	1	1	1	1	1	1	1	1	1
EIF2S1	827690	713110	557570	329060	1	1	1	1	182880	1	1	1	1	1889300	1625200	1422400	588110	1	1	1	1	186100	69490	1	1	1
EIF2S2	1156300	1295100	1030500	614460	1	1	1	684270	1	1	1	1	1	2001900	2441100	2711100	1177600	524740	1	1	579250	612180	544360	1	1	476350
EIF2S3	916920	827250	380570	275720	1	169890	1	1	396310	145370	229720	257140	196910	3766900	2583400	1867000	1029400	227720	188670	1	346290	449540	232650	1	1	437590
EIF3A	123760	161590	142360	77929	37440	1	1	1	18611	1	1	1	1	617800	588480	593690	184960	1	1	1	53077	89703	35111	1	1	1
EIF3B	290460	316190	268800	1	1	1	1	1	1	1	1	1	1	806260	924630	921320	369390	1	1	1	1	1	1	1	1	1
EIF3C	1	282670	169920	1	1	1	1	1	1	1	1	1	1	896670	787020	997540	125020	1	1	1	1	1	1	1	1	1
EIF3D	1	161590	1	1	1	1	1	1	1	1	1	1	1	620060	601430	644490	1	1	1	1	1	1	1	1	1	1
EIF3F	1	1	1	1	1	1	1	1	1	1	1	1	1	1002000	963180	827920	1	1	1	1	1	1	1	1	1	1
EIF3G	849610	863110	600730	618180	1	1	1	1	1	1	1	1	1	1895100	1664100	1327200	699930	1	1	1	619550	419650	284590	1	1	1
EIF3I	1	366690	1	1	1	1	1	1	1	1	1	1	1	1005100	770050	696030	1	1	1	1	1	1	1	1	1	1
EIF3J	390920	511340	364030	191810	1	1	1	1	1	1	1	1	1	1514500	1354300	1074500	449240	1	1	1	125800	291040	95405	1	1	1
EIF3L	169000	244400	134580	93904	1	1	1	1	1	1	1	1	1	615130	706360	548490	252090	47853	1	1	1	1	1	1	1	1
EIF3M	1	1	160480	1	1	1	1	1	1	1	1	1	1	356260	214710	279210	1	1	1	1	1	1	1	1	1	1
EIF4A1	3021500	2566500	1384700	771580	7184.7	26669	1	340610	737820	246780	15787	175000	1	4812400	3039700	2848300	1433000	198610	72280	141740	556430	701650	603070	16175	379880	29865
EIF4B	482600	1544200	1313300	397860	1	1	944470	3401400	4056800	7986800	1238900	1372500	1327000	1159500	1239000	1143600	358000	1	1	794280	1	1105800	3517500	1	728770	530750
EIF4EBP1	1317900	1725300	1432700	105620	504770	1	1	1	1	760850	1	668390	1	1	1375300	1485600	1	1	1	1	1	1	1	1	1	1
EIF4G1	1324400	1240100	1217700	1386800	1	1	1	1	1	1591600	1	1	1	2007000	1981900	1924500	731010	989430	1	1	1	919260	1	1	1	1
EIF4H	489640	471470	383910	402280	254430	236220	1	242870	197860	287960	1	363580	258910	520480	423430	496780	362340	1	1	1	254830	181860	276080	1	179690	1
EIF5A	5391700	5214000	3692400	3465300	868220	1158100	725240	1429100	2681100	1495900	1210900	1483900	1142800	8323300	7171600	5935000	3600300	896610	687160	770160	2597000	2967400	1575000	784060	1192500	1121700
EIF6	2482100	3027100	1873800	1431500	108180	204240	228710	1	144980	99497	1	185850	358140	5077200	4076600	3348300	1811800	1	1	1	622190	575550	313710	1	1	1
ELAVL1	6.27e+06	7.0109e+06	7534900	5273200	1	1	1	1	1	1	1	1	1	9.1224e+06	8096800	7.0277e+06	2572200	1	1	1	1	1	1	1	1	1
EMILIN1	2341900	3103900	2821800	5114100	4044600	3275900	3246900	4060200	4248600	5139000	1654300	2598400	2170800	1503100	1590900	1444400	2405700	4678800	3298300	4969700	2862300	3021700	3445300	2690300	5925400	4475900
ENO1	23908000	27670000	20119000	16213000	3809600	9486700	2892500	7.2411e+06	11490000	8419200	3093200	7074800	6658700	5.8043e+07	4.9128e+07	32412000	19587000	5.2264e+06	5119700	4320500	12309000	11309000	9244300	2692400	5533000	4274300
ENO2	423230	286020	108630	169780	59585	86571	1	1	1	1	1	1	568400	3821400	1797200	700230	854970	357970	95533	82576	470950	201340	105040	1	1	1
ENPP2	1	1	1	202560	1870700	3741400	4.4462e+06	11143	1	1	340150	847640	1602500	1	1	1	22411	1312800	3181700	3239700	1	1	27955	503740	1235600	1166900
EPB41L3	389270	491430	597290	391250	1	1	1	1	1	1	1	1	1	1716400	1808700	1371800	828210	1	1	1	1	1	1	1	56085	1
EPRS	917110	563950	501400	423550	182100	1	83540	60518	188960	221750	85412	223130	74674	1278800	981710	876070	783130	1	1	1	354500	160120	1	1	1	61119
ERH	2500600	3381200	2542200	1240000	162380	1	1	144690	1	1	208800	252440	183500	4948600	5700700	3748800	1719800	299790	1	1	156040	401700	99517	149940	220610	173140
ERO1L	179430	215370	220020	1	1	1	1	1	239770	1	266110	1	1	1184300	834750	665270	1038800	149940	1	1	1	1	1	1	1	1
ESM1	1	1	1	1	350860	118980	1	1	1	1	1	1	1	1	1	183330	124490	569120	296690	1	898310	1264400	960880	1	1	1
ETF1	1414900	871640	601370	468000	1	1	1	1	151420	120190	1	1	1	2302800	2565900	1884500	731450	1	1	1	254780	262360	104120	1	1	1
EXT1	281370	346300	433810	272960	1	1	1	649950	338310	506030	1	1	1	98109	125010	224760	244760	1	1	1	421650	340800	671270	1	1	1
EXT2	903160	942040	939540	1005700	748650	559430	643290	1467700	1223400	749610	786100	922720	1022800	414420	604630	634820	885620	422410	591160	666580	1680100	981210	1625900	529800	652110	795040
EZR	1719600	1344800	1303200	774000	231350	822320	131050	1057900	603460	489930	56890	486540	306390	3140100	2855800	2621400	2018100	615220	688380	483940	961280	766040	523110	36432	158490	299960
FABP5	3865700	3676500	2641300	1572900	51652	74058	13844	682700	612300	1516700	125230	43645	113770	6.1313e+06	3878600	3862700	590000	32932	1	1	716200	716740	366480	101390	1	41085
FAM129B	513000	378370	356530	329480	1	102670	119430	141420	171650	137220	186100	208780	201020	2925500	3010700	1466400	471210	56170	211120	1	149800	153370	129520	82639	23137	1
FAM20A	1	1	1	1	1	1	256280	1	1	1	192330	251500	1	1	1	1	1	811730	382430	1172400	55514	92621	180820	729800	761350	1133100
FAM3C	278680	228750	305860	329250	598300	541860	622350	566010	774460	571340	614630	622030	580570	153240	188640	207670	469820	478420	780330	639780	623410	621860	539170	406540	629510	523780
FAM49B	5811600	5071800	4.4989e+06	2382300	1	1	1	4353200	3887500	6096400	1	1	1	7767500	5173400	5598000	3082200	1	1	1	1	1	1	8.0436e+06	1	1
FAM53C	340740	259680	1	1	386740	607680	1330100	643220	383000	377940	966930	618210	703220	147850	362550	443930	595240	1113500	767090	1219300	1070800	1002000	793310	2387200	1825600	1464400
FASN	321990	362160	237900	136270	1	1	1	71221	72115	1	1	1	1	546630	658540	604000	235450	1	1	1	166740	1	1	1	1	1
FAT1	826310	570870	618130	749490	1	1	1	1	1	1	1	1	179360	540910	507550	323810	131100	354800	1	1	1	1	1	1	1	1
FAU	531820	579240	504400	1	180470	1	1	1	1	1	1	1	1	914100	1156300	1258700	569010	257450	1	1	1	1	1	1	1	1
FBLN1	5.6036e+07	93445000	7.7459e+07	59966000	207170000	67935000	257780000	5.8806e+07	61440000	126920000	344800000	513190000	138050000	42760000	73329000	62124000	48840000	9.7669e+07	105510000	174960000	41613000	48940000	93523000	104430000	193250000	73082000
FBLN2	835990	1087800	971980	120660	294800	55744	901150	4745700	5.2089e+06	7874600	20882000	20370000	11089000	456470	605020	854770	71824	418240	1	1460500	3398000	3532400	5155100	12086000	15051000	9.4207e+06
FBN1	48468000	50883000	5.6879e+07	5.3657e+07	5.9895e+07	42564000	38257000	29500000	26736000	25625000	4.8049e+07	66219000	53338000	9.586e+06	10908000	15028000	33064000	30052000	49830000	30349000	16480000	14976000	16444000	27207000	39049000	28627000
FBN2	9256600	7591800	7.9277e+06	3962500	40326	1	7186.6	4405400	2462200	2209700	440040	147560	65148	1409700	932040	1312800	84846	1	1	1	1554300	736890	850970	168630	1	1
FDPS	1038600	1185900	688930	361280	1	485810	1	1	1	1	1	1	1	2358300	2615000	1882200	885860	1	452880	396900	661490	865150	592020	1	1	1
FERMT2	1058800	1389700	792110	1356300	158780	368120	1	64139	492820	306610	1	161120	116990	1708500	1718400	1601900	1519600	35843	285140	1	564280	394360	343930	1	1	1
FH	690560	791560	491020	164850	74918	1	26737	133250	366950	165450	151270	211700	243650	1313700	1340300	1056700	115810	1	89489	82299	397180	359160	303860	1	1	182560
FHL1	805100	2582200	2686700	7.5961e+06	169560	390970	101500	248020	1	209970	770990	1662900	2476900	306700	1055700	798830	1489900	119650	54313	1	1	1	1	72313	389840	366520
FHL2	596550	690620	569870	620800	256810	324730	259000	156370	174560	1	207410	269940	278620	1961300	1422100	1011300	1190900	1	196820	219980	242890	242070	168220	136960	1	1
FKBP10	1021200	695050	742080	2343100	1783500	1346000	1230000	1546900	1985000	2526700	1578500	1569100	1655700	1251800	1077100	1130400	1490300	715310	541240	626740	972910	844750	1046100	468150	149340	567940
FKBP1A	11355000	9648400	7.9676e+06	8.0045e+06	2925000	3985500	2560000	3249500	4689600	3539700	4397200	5159400	7155700	21477000	6.4398e+06	11981000	6017100	2358100	2246700	2773200	4155000	4983100	3214100	1571800	3010400	3814400
FKBP3	1653000	1680600	1208100	855780	93583	107700	1	124460	232690	198420	1	259130	78558	2659800	2422200	1663500	883180	160560	1	1	341810	347800	215030	1	182780	1
FKBP4	619950	804760	590860	207830	1	1	1	54408	159020	345850	1	1	1	1930900	1561800	1298800	466090	1	1	1	271600	179490	29652	1	1	1
FLII	3126100	2215100	1	1741100	1	1	1	1	1	1	2424400	1	6659300	1	3460100	1	1267600	1	1	1	1	1	1	1	1067300	1960800
FLNA	11229000	11005000	8.9753e+06	11519000	2367600	6191800	2441100	3782700	4709600	4149200	3841800	3228700	3551700	13896000	10111000	10054000	9.0147e+06	2776600	4887300	2694300	5261900	5154900	3925900	2637400	2354000	3056800
FLNB	3984700	4447900	3351600	2044200	440820	1693500	789010	970400	1732300	1413600	1099200	1455600	1172800	10266000	7499200	6079700	2361000	451100	1615100	1100200	2089400	2591500	1840700	493140	858940	918880
FLNC	3447700	3286900	2692000	1628000	297500	867180	679700	1356600	1637500	1383000	1893400	1612700	2034400	4275400	2800500	2652500	1195800	193980	856360	772760	1447900	1474400	1140000	813110	911930	1705900
FLRT2	722030	614740	519900	1	1	1	1	273030	493560	428340	1	1	1	292710	309650	286580	1	1	1	1	1	1	1	1	1	1
FLT1	12752000	7.4325e+06	7811100	8.9799e+06	6089400	8066400	5.1213e+06	20434000	25981000	19805000	7243600	12284000	10398000	5.7636e+06	3245300	2493800	9.6239e+06	5497200	4787000	5509200	14547000	16227000	11709000	4.8455e+06	7477300	7.5717e+06
FMOD	26359	1	1	1	935090	7263600	570670	3065000	4190300	4804800	919540	233930	934940	184930	177790	101290	140420	808140	8593800	598770	1679500	1896600	2468300	1594400	663010	1908300
FN1	678020000	538380000	665640000	1371900000	1060100000	1033900000	1084400000	449710000	5.0296e+08	442530000	8.4718e+08	1040100000	722360000	202890000	148730000	177750000	494180000	5.6841e+08	705070000	7.1597e+08	264940000	307020000	364440000	5.0621e+08	664220000	563530000
FNDC1	1176400	1320500	2187000	1371300	10451000	8.3111e+06	6752400	6.8074e+06	2518700	1	8.6949e+06	6797600	7.6891e+06	979860	3384300	11115000	3838900	24140000	14381000	9.8086e+06	7.7818e+06	5.0614e+06	15743000	2352200	6.1584e+06	10460000
FSCN1	7010000	6.54e+06	3798300	2196300	267790	1063200	1	1203500	1658800	1482600	429890	990000	731930	10867000	7.7228e+06	6.7491e+06	2462900	158980	604900	235550	1381600	1467000	1175100	91809	290260	205370
FST	1657100	2184300	2042200	1343600	1271100	1932700	1012600	526620	33063	1360600	1283400	357370	2219100	743800	855360	1174400	4928100	4587000	7964000	4990200	2270100	1429200	2725100	2975500	3287200	3211900
FSTL1	7.8896e+07	81706000	80372000	146550000	59412000	56895000	42706000	6.8906e+07	69117000	56482000	50932000	7.0883e+07	60043000	21896000	21169000	21208000	5.3983e+07	55532000	9.2777e+07	6.3244e+07	53463000	4.5581e+07	41049000	93677000	9.1038e+07	80675000
FSTL3	1540100	768080	1312500	1164600	803350	176930	430200	5.7889e+06	7.311e+06	5039800	540010	153250	454040	435190	341930	287940	1	1051400	3301200	2873200	4316300	5738300	7355400	3506900	2984600	3882800
FUBP1	433490	1064800	904980	1	1	1	1	1	1	1	1	1	1	1700000	1470300	930400	278680	1	1	1	1	1	1	1	1	1212000
FUCA2	574760	443980	348780	1	1	64400	1	511790	620290	348950	38298	51865	292610	323430	405840	376370	1	494210	411950	276840	835140	566780	556770	179550	412440	621480
G3BP1	434040	162820	102290	123140	1	1	1	1	1	1	1	1	1	1533500	1835500	1724700	71791	1	1	1	1	52337	1	1	1	1
G6PD	508950	817490	1	516630	153770	1	1	1	304560	1	1	287920	1	985230	1097300	882800	788560	1	1	1	251570	350360	212400	1	1	1
GALNT1	1	286870	264610	164890	460210	410970	430630	241020	252290	252040	1	1	1	296920	1	338090	1	950610	2664300	1681500	604860	281880	1	1	569220	451780
GALNT2	1692900	1774000	1439100	1699700	822640	862040	848840	1255900	1739100	1212600	144120	669500	689400	731290	837880	661600	1610500	1449600	1850900	1865800	1219500	1470400	1714400	827160	1112300	1105500
GAPDH	20061000	19603000	12791000	13133000	2519900	6.7075e+06	2907400	5470400	10270000	8.5265e+06	3228100	3908500	5.0532e+06	54495000	45880000	30836000	17655000	3838200	4427300	4449400	8.8756e+06	10290000	8761100	2346200	4148200	3277300
GARS	855000	654790	607070	514700	29988	443580	1	364540	475790	438440	525310	549600	379170	1513600	1263700	1176800	826610	386400	337560	356720	763330	612650	539620	1	525460	462230
GAS6	1	1	1	1	411090	725260	1298000	1006500	890660	1134700	177120	242120	1072800	198980	35460	45860	27268	777110	2679300	1816300	2389400	1804800	1597100	439960	1	896880
GBA	1184000	2183000	1654500	1	1	2259500	1	4054000	2380700	1	1	1	1	2240100	2048000	2701900	3066900	4.5677e+06	5377800	8695400	7.4434e+06	10590000	6752100	11746000	6.239e+06	7.4974e+06
GBE1	614290	324080	132710	324520	1	359740	1	1	88950	1	1	109990	1	2647400	1216000	635440	1710200	40489	181040	1	1	68655	1	1	1	1
GBP1	54131	86210	116670	122210	1	235000	159860	1	1	19128	1	1	1	31478000	25463000	25359000	11404000	2062600	928910	816700	9.803e+06	7.3005e+06	7.2999e+06	1179300	2565800	1297100
GBP2	1	1	1	1	378210	435920	293190	155240	1	1	1	1	170280	1921500	1551700	1452900	1095400	1	1	418790	291520	484520	383320	1	1	1
GBP5	1	1	1	1	1	1	1	1	1	1	1	1	1	5252800	6158300	4218700	1	1	1	1	1	1	1	1	1	1
GDF15	2942500	4293000	6545600	685200	250310	2679600	876000	3271400	7129200	4215700	1187100	1371400	482890	3368900	2949900	3645500	40770	1	918060	218700	2784900	3399500	2352600	41553	410120	173690
GDF6	530330	674370	597460	1513000	1	1	1	1	1	1	1	1	1	1	1	41171	985350	208790	58540	64995	1	1	1	1	1	1
GDI1	1496500	1307400	993700	839320	74294	775410	284550	735040	837420	854900	452360	515050	832460	3753000	3735500	2604300	1685100	423900	570410	266160	948840	971240	893680	1	237180	363130
GDI2	4417800	4171500	3267400	2527300	1100000	1608400	1082000	1467800	2226400	1755000	1489500	1808200	2253400	8792900	10002000	8.0921e+06	4672300	1437800	1526400	1544700	2540500	2503300	2188500	875490	1367000	1709900
GGH	792710	655600	359270	153820	1	1	1	690290	366550	367940	345170	1	244910	754390	930790	1079300	707320	1	305760	535570	1710800	792330	1310700	1	472640	564660
GLO1	848900	801620	795870	429520	30302	175420	1	1	47667	1	1	108680	73121	1648900	1772200	1610600	560120	1	48604	1	100400	204640	1	1	1	1
GLOD4	339750	283820	271900	218170	130710	120670	1	1	147540	102120	1	123840	152460	544920	416500	443540	218770	94436	86810	1	191200	134580	142970	1	100240	1
GLRX	508210	470980	396230	323330	1	651460	205190	372710	788890	711000	441230	592500	632510	1067800	1356500	748830	253290	1	262710	145010	366210	505530	491740	87280	107820	330160
GLRX3	523150	465630	563740	460670	1	42323	102810	1	139940	211850	108370	100230	1	1774000	1655300	1197300	473970	1	43732	1	261160	147420	190790	67898	1	1
GMFB	525710	553360	301740	1	136260	190550	1	125100	246150	1	1	1	214300	1331700	622920	538340	263130	1	1	1	127000	178680	1	1	1	1
GNB2	712270	549950	718030	1	1	1	1	1	788930	866480	1	1	1	1143400	871870	769870	469130	1	1	1	484230	438670	1	1	1	1
GNB2L1	1861000	1688200	1223100	263540	1	1	79046	9428.7	155220	1	135110	170120	100760	4122300	4261700	3587000	554190	1	1	32493	217310	98225	178640	62774	1	107370
GNG12	307710	268640	301980	206530	271900	267680	331380	456140	757480	781300	166610	131820	279450	230010	275540	299890	236720	109800	1	154070	222040	152480	252210	1	1	1
GOLM1	7198100	5830600	5118200	3959600	3392300	2935300	4330700	10112000	9.4031e+06	8660500	2764900	2144400	2126000	23185000	22801000	20722000	33849000	22300000	27017000	34729000	41833000	37771000	4.2215e+07	20744000	25216000	20775000
GOT1	1523400	1213300	726570	219760	132680	264290	1	332190	434600	243050	1	223700	173820	1897400	1802100	1028800	652580	1	137940	149480	230200	393160	271340	1	1	33847
GOT2	1220100	1228000	851680	419270	1	153070	54558	355230	364250	95278	234420	323460	199500	2869700	2773400	1657100	617720	79436	134050	154310	873860	840520	703730	45924	123550	95450
GPC1	5142500	3388500	3265500	2056700	1085500	2291500	1753200	4446300	2922000	3.9976e+06	1201500	1669800	1550600	640530	544790	671400	912780	1075900	2856300	2034800	1332500	1305800	1556700	551390	1360500	1013900
GPC6	125060	68384	1	1	1	1	1	313620	619200	795750	1	1	1	51292	49023	1	1	1	1	1	111490	116830	295230	1	1	1
GPI	2919500	2507000	2361300	2037700	778530	2083800	1248800	1446100	1842400	1539900	1598400	1729700	1938200	6782100	5974400	4.5083e+06	3776800	1524400	2087100	1743300	2242800	2069700	1769200	1081500	1222800	1824000
GRB2	466520	530930	354280	350070	1	1	1	1	1	1	1	1	1	1082100	766350	759690	472640	1	1	1	1	1	1	1	1	1
GREB1L	815760	543850	629500	593400	511250	325690	449630	1	1	1	390150	933840	1	1670800	988290	1004400	597180	1	388020	1	1959700	1	1	1	1	926720
GREM1	3531300	3229400	2604300	619170	1	1	1	1	1	1	298510	197890	1079800	4551500	3413000	3799900	3006000	1	1	1	1	177420	1	1	224470	735020
GRN	1169000	1340100	1343000	1340800	695380	739490	823280	955670	1241800	488850	1414500	2112600	735240	2150700	2345900	2165000	5552100	5.7456e+06	3579400	3734200	3342500	3111500	3778400	3038500	3559500	2188700
GSN	5886300	4783800	4397400	7123400	9725200	12819000	11075000	3426900	2701100	2525300	28784000	25734000	15784000	4318500	3804500	3739300	4748100	4469000	9024600	5986600	4018200	5157500	3530900	10752000	8177400	7.5005e+06
GSR	308330	495830	384720	209410	190570	239030	170680	187440	120820	1	277470	1	139710	406530	699780	583320	512780	261840	277360	226180	312570	169970	352280	1	219890	258340
GSS	633990	425590	432160	340450	1	489890	331120	346180	310620	310490	400880	1	448490	1202400	1350100	991040	1	1	388160	541660	645130	486760	490610	1	1	485980
GSTO1	1981500	1420900	957780	256780	1	360010	1	462370	1493800	361620	67511	539800	478340	6494400	5341100	3313100	800450	358570	46180	176090	1214200	2145400	932510	132980	515020	485910
GSTP1	13730000	11758000	9.7292e+06	7.9448e+06	1772600	3299900	1083700	3032600	5948500	4641900	2461400	2893300	3376300	17785000	16703000	13848000	6.5791e+06	1643300	1652400	601990	3576400	4.429e+06	3864000	757000	1425600	1495400
HAPLN1	12867000	4558700	5000600	1608700	3929200	650380	1867600	2038200	1810800	4016500	2064700	1572700	1866700	4262100	4353200	4564800	8065600	25515000	8304100	13898000	4771700	733830	4782900	4488900	14572000	9.4545e+06
HAPLN3	2072900	781840	741120	167960	625810	139820	356130	264140	226240	277690	326170	256270	300880	2449300	2844300	2231700	3527100	11565000	10086000	13099000	10432000	4966200	9.3215e+06	5125500	8788800	8459300
HARS	1092100	1070900	1065100	610850	1	143420	56584	106070	291810	59165	83598	229150	250470	3619500	3448100	3049000	1328300	275440	77871	91268	651510	467920	533170	15399	66323	140300
HDGF	1598900	2619100	1859100	1063000	1	1	301750	147960	382110	160270	320470	317960	1	7.2188e+06	7.9837e+06	6823200	1404400	498940	57015	2596100	610330	1719600	491500	97979	1	1
HEBP2	703390	567180	265910	306300	1	280320	1	175990	287990	1	1	340910	226100	1311000	2404900	717690	301180	1	156200	1	181530	125020	406710	1	1	217470
HEXA	544880	475650	456580	360330	754260	844960	928280	314800	410020	330610	703710	641510	471740	334110	333390	323710	841670	1169000	1334900	1711300	750040	394780	543590	563250	587420	899910
HEXB	351610	320510	297830	210300	459810	245680	1	1	542440	523230	362730	308990	602870	323680	281590	314150	519340	701120	846750	626410	440320	537840	365700	399250	258040	494470
HGS	283260	335050	260470	1	1	1	1	1	1	1	1	1	1	502000	386620	343250	1	1	1	1	1	1	1	1	1	1
HIST1H1B	705650	1035800	474150	1	1	1	1	1	1	266910	310310	1	1	1147300	1377200	911830	654240	531800	1	382860	398830	238020	469520	1	337360	355410
HIST1H1E	934300	1349700	821290	1	1	1	1	1	1	1	463700	1	1	2347000	2193100	1448800	1415900	894960	880170	1142600	867580	810030	705050	563120	874740	872330
HIST1H2AG	6.0722e+06	7.6179e+06	4806400	2066700	3147300	1309500	1375000	1578400	1999400	3137800	5306400	3714500	1426000	12667000	12446000	8057200	5151600	4449500	3962000	3976500	3929800	4014000	5571800	3193100	4298700	4310700
HIST1H2BL	6146200	7.1681e+06	4869000	2155800	1177700	1065300	783960	1573300	1660800	2679900	3772400	3478800	894070	12795000	12185000	7.7277e+06	7386800	2317100	1577700	2165500	2949100	4803200	3778200	3253100	3794100	3230300
HIST1H3A	1426000	2029900	1357400	805130	1	344270	1	516260	721160	738380	1366100	1677900	638190	9.1551e+06	9.0977e+06	4200300	4595900	1336900	870840	1027900	1430000	4094200	1572000	1651500	1896400	1668700
HIST1H4A	2065500	2349500	1513500	914530	881780	421750	657810	747850	997330	1497800	2162100	1814300	1001700	10096000	11648000	4964200	5156300	2456100	1421300	2130900	2366100	4504100	2812100	2108900	2727200	2414100
HIST2H2AA3	108720	1	1	1	461040	1	1	233240	386860	1	277910	1	1	777610	907960	717480	274250	566330	579010	520110	319780	1	359540	1	1	1
HLA-A	207480	225020	169220	615550	379030	163480	74783	227770	1	1	70887	75929	1	4091200	3467000	3710500	3877500	2089300	1151000	1556600	2558800	1759400	3073900	185800	2110600	347500
HLA-B	268790	431880	177210	1	1	1	1	1	348870	1	1	1	1	13557000	12498000	14765000	13935000	5885700	2811400	5.6744e+06	2799700	4312100	3438800	1000500	4840100	767080
HLA-C	3381700	2177400	2849800	551290	860950	427050	511300	662890	331440	269030	1	295720	1	46694000	31608000	36179000	23583000	10486000	5586800	8.0823e+06	16321000	7094900	7.2455e+06	5790800	7238400	4202500
HLA-G	503240	311590	309930	112810	83393	1	165790	195380	393080	187930	105690	111960	1	9.6019e+06	9697700	11166000	4896100	2125700	1215200	2940100	3928600	4415400	1846800	753990	1989000	911630
HMGA1	723970	1668200	1084700	1156600	1	1	1	1	1	80521	1	85000	69695	4.9248e+06	6003500	5623400	1604600	1	1	1	183810	523460	285440	1	62970	75138
HMGA2	2742800	4381200	2974500	2434200	1	1	1	1	1	1	1	1	1	12377000	12653000	10134000	2588200	1	1	1	1	99063	1	1	1	1
HMGB1	827730	1670500	1530900	249850	1	1	1	1	306350	370350	1	1	1	6.2796e+06	6038700	4228500	375840	1	1	1	1	251840	384080	1	1	1
HMGB2	1	169130	1	1	1	1	1	1	1	1	1	1	1	1	1124300	818450	1	1	1	1	1	955310	713360	1	1	1
HMGN1	912020	1022100	1075500	864100	1	1	1	1	1	1	1	1	1	1247900	1241400	901640	1	1	1	1	1	1	1	1	1	1
HN1	1135800	989730	893270	600760	306610	1	1	503780	571560	697460	246560	364080	90146	1782000	1624300	1690700	660850	1	1	1	602200	342150	505690	1	1	1
HN1L	1147700	1010000	898530	317140	1	1	1	1	1	1	1	1	1	1719800	1734900	1535800	531900	1	1	1	109910	93264	112200	1	1	1
HNRNPA1	2538800	4712800	3797600	2393800	35119	1	1	1	155180	129920	1	1	1	3776600	4641200	4208600	856180	1	1	64052	371630	26941	142090	1	1	1
HNRNPA2B1	3630300	5766600	3143800	2110400	1	139820	148540	294070	519990	462410	567100	408700	267950	6087800	5.3296e+06	4.8217e+06	1600400	622190	1	389790	874400	749700	645780	176820	450760	357140
HNRNPA3	574090	817800	515610	417990	1	1	1	1	1	1	1	1	1	930480	893960	769060	378510	240500	1	1	1	1	1	1	1	1
HNRNPC	784470	1022800	832060	422450	1	1	1	1	1	1	1	1	1	741980	642420	721790	328540	132410	1	1	148500	68023	1	1	1	1
HNRNPD	2146000	2781900	1669000	407410	134330	1	1	1	1	1	355810	521040	1	4.9051e+06	2612200	2079700	1020500	754890	1	1	1	317780	197940	1	1	1
HNRNPK	1530900	2412600	1696100	1682400	1	1	1	1	1	1	1	1	1	3028300	1985800	1743700	1049600	1	1	69272	174320	203160	1	1	53896	61254
HNRNPM	481330	700940	589380	330720	1	1	1	113620	126010	1	138200	61225	1	546130	453260	1	150030	1	1	217900	153110	97630	195000	1	1	93340
HNRNPU	1392800	1318100	432890	588110	1	311590	213810	233540	177080	1	1	266040	273660	4728000	5439700	4.9149e+06	735810	229710	451470	303390	494740	699840	538950	145960	456760	604790
HP	1102500	1206200	1360000	1075700	2662200	2034400	3238200	1455000	1537800	1993200	2563100	2472300	2780800	1100000	1416200	1619200	1483300	3311400	2284900	3217900	2219400	1467500	2349100	1902800	2293200	2812900
HPRT1	351240	1	1	1	1	1	1	1	1	1	1	1	1	660630	796380	486400	400500	1	1	1	1	1	1	1	1	1
HPX	22108000	21876000	29129000	23735000	56872000	41325000	64003000	34336000	37381000	43623000	5.4842e+07	45593000	5.9742e+07	18228000	21465000	26910000	27030000	60593000	40187000	59223000	38488000	24749000	43245000	30045000	41507000	46244000
HSBP1	106040	231370	246320	314560	1	128710	1	166200	300330	1	1	99957	1	581770	447860	345190	326810	1	87237	1	285430	157330	1	1	1	1
HSP90AA1	4403100	5868300	3469000	1651300	199650	445090	424020	742550	888830	854420	555700	927720	659010	34086000	28576000	29203000	9.8033e+06	1855800	1284400	1240000	2123900	5302200	2366100	486890	793290	1265200
HSP90AB1	2358500	2274500	1556300	623340	440600	271850	306550	451820	352240	530630	342310	595460	363890	17705000	16004000	15652000	5242100	1289200	743830	958970	1600000	2825100	1422800	184080	534650	876240
HSP90AB2P	1	1	1	1	1	1	1	1	1	38416	1	1	1	307260	358100	628750	1	1	1	1	1	1	1	1	1	1
HSP90AB4P	316370	291020	298450	118370	1	1	1	1	107960	1	1	1	1	1436400	1495300	1398600	561630	159120	1	1	217850	352810	227070	1	1	1
HSP90B1	691720	663670	609700	244330	275750	340720	428000	195510	210720	323670	692340	513500	489680	2955300	1808400	3153200	2164200	718220	919690	907530	563110	1052900	859200	62647	132850	628620
HSPA1A	2238500	1739200	1329000	1342800	183750	413900	1	94103	667830	231190	115290	340500	145090	6.1975e+06	5475400	4303300	2465400	466500	135330	110070	1314100	749340	980210	136360	551950	248740
HSPA4	1861300	1894800	1436600	1100700	169570	625250	292700	146390	605300	462200	184980	510460	442500	4813000	5.2049e+06	4.5782e+06	1978300	282300	449520	440930	874220	863220	679410	1	300450	318670
HSPA5	4251300	4052100	4115500	2749100	2301300	3735500	2538200	2537600	3289200	3473700	4306200	3460900	2856000	7.6411e+06	6.3229e+06	8317700	6.7704e+06	2639000	3800800	2794000	3735000	3722700	3528200	2055200	2178900	2761900
HSPA6	7.9828e+06	8595200	7.2724e+06	7.2035e+06	1931400	2566200	1373400	2961100	4037000	1	2184700	2732700	2015000	18637000	13247000	11137000	7037300	2091000	2554700	1803300	1	4492300	2881800	2363100	2056900	1920700
HSPA8	9.8291e+06	9.8133e+06	7884700	5805000	1737800	2348000	1149100	2728200	3464600	2673600	2136200	2563000	2353700	21356000	18542000	17776000	9.195e+06	2621700	1985000	2183300	4193300	4243600	3505100	1242300	2170400	2302200
HSPA9	1477900	1610200	910120	369100	39995	1	1	28827	64091	1	1	25303	79660	3449300	2520600	1779200	283200	177050	72377	1	578790	628730	569830	1	76813	1
HSPB1	4329800	4037700	3347700	3818900	753320	2162400	1169900	1799400	2185100	1807300	897070	904130	1350900	3315600	2372200	2957500	2776400	379580	1516000	1106700	1423600	1488500	1078200	409130	666240	722820
HSPD1	898180	941740	511480	83470	1	152260	1	118720	412450	260800	131490	1	1	3094300	2102000	1439400	55923	1	311440	428340	1417700	537710	835330	210350	111750	139040
HSPE1	3607700	4880500	3004800	2186100	210260	428620	1	883060	794830	756550	1	633590	411880	7230400	6610900	4548600	2052800	190520	589430	139930	1345500	1236200	1045800	533930	496050	1
HSPG2	6.1128e+06	4261700	3133500	6.6243e+06	16669000	13419000	11580000	16956000	14328000	19917000	12620000	20600000	16105000	3755400	3283900	3009600	6.469e+06	9.1393e+06	7115000	8.2746e+06	10319000	8109500	15358000	8.187e+06	14135000	10758000
HSPH1	411220	510560	275730	1	1	1	1	1	1	1	1	1	1	1315200	824120	757480	337340	1	1	1	1	1	1	1	1	1
HTRA1	3282400	5344000	6301400	10673000	8.8784e+06	9.2408e+06	7253900	4139400	3669500	6.0086e+06	6918200	7.8104e+06	4436200	1604900	2200300	3014100	3883700	3124300	3397600	4046700	2357800	2322600	2629200	2429100	3785100	2712200
ICAM1	1	3526.3	5074.4	1	1	1	1	18400	68439	29332	1	1	1	9.6706e+06	6.298e+06	5760600	11817000	2847300	3599800	4698200	14869000	8061400	10155000	3194600	4068800	5.659e+06
IDH1	906440	732690	502520	380940	1	560530	370560	1	797620	488090	1	360640	550290	1751500	1767200	921050	531400	280360	392100	1	572520	575330	1	1	1	1
IDO1	197220	191300	121630	92073	1	90448	50056	87673	122160	1	102590	102050	1	10135000	13284000	11636000	4274900	507760	382740	635350	1575300	490150	344700	190250	492420	364190
IFI30	1	1	41853	1	599740	238610	355080	1	1	1	647350	407850	417570	1823500	1547500	1329600	4555400	7.7983e+06	7797700	9279000	4503300	4327800	3059300	7053000	5615900	6.7083e+06
IFIT1	1	1	1	1	1	1322800	1	1	1	1	1	1	1	4016500	3583700	3210200	1865100	484690	2336100	2450600	1212900	522550	345950	105200	192390	86542
IFIT2	1	1	1	1	1	1	1	1	1	1	1	1	1	1564700	2029300	1819300	1459400	1069800	1	1	769080	441440	549850	1	458490	584610
IFIT3	1	1	1	36797	1	1	1	1	1	1	1	1	77224	4238400	4393500	3860300	3404500	1292800	94006	451150	1641100	816720	771310	207430	730540	591440
IGF2	1694500	3408000	2983300	1217000	2546600	10928000	5444500	1	1204600	1623600	2320700	1308800	2663500	1303500	1466800	1692500	996210	1659000	14601000	3221700	269870	1299100	1449600	1907500	1764000	1950700
IGF2R	967620	757640	880430	672490	877670	433470	945690	624920	707140	713510	811750	591050	939470	1195300	933790	712890	523000	555120	618890	604350	987040	938970	775360	1541700	768350	843480
IGFBP2	3467900	17878000	29143000	58300000	2887600	17741000	15245000	200650	164330	105900	380530	197920	289800	1719000	5285400	11870000	22602000	854740	11054000	6625900	544030	327900	259630	1569100	706040	495410
IGFBP3	11606000	11410000	12941000	28926000	170680000	62537000	134400000	58281000	85179000	110880000	117270000	162750000	112200000	10742000	7.5812e+06	12191000	21445000	60079000	105980000	7.9466e+07	126110000	144130000	108820000	36455000	33949000	7.1219e+07
IGFBP4	12031000	22507000	21705000	6.8949e+07	5.561e+07	42293000	60756000	24330000	17615000	18301000	21995000	21530000	23498000	9956800	15014000	18474000	9.508e+07	73417000	118140000	7.6739e+07	31368000	30086000	32250000	45773000	46151000	42922000
IGFBP5	5.0569e+07	26341000	24357000	15354000	10697000	19481000	25510000	6.0595e+06	15307000	23569000	39221000	26368000	35016000	25783000	12169000	13898000	3196000	5.9944e+06	28071000	22109000	18056000	18780000	28424000	20488000	9.2093e+06	14548000
IGFBP6	3540200	2880300	2548500	2127300	6.4015e+07	33092000	4.6684e+07	21240000	13510000	15652000	52097000	66870000	5.1011e+07	1487800	2749000	3672800	13900000	7.8084e+07	5.2705e+07	70720000	25888000	13522000	22304000	7.7674e+07	86763000	6.37e+07
IGFBP7	9.2053e+07	108280000	151810000	317500000	159360000	255680000	171210000	128830000	144890000	95227000	118630000	103990000	117780000	63030000	8.2175e+07	102100000	292410000	292830000	411060000	301760000	185460000	167380000	154740000	149990000	167160000	163090000
IGFN1	15262000	1	4422900	1	1	1	1	301100	664920	1	1	1	1	1	1	1	211460	375840	1809300	677980	1	738520	272190	1113900	371040	1005300
IGHA1	1278400	1320100	1729100	1649100	3044100	1888400	2282100	1979800	2267400	2411100	2602600	2427700	2732500	1243700	1302600	1341000	1574600	3126100	2207200	3138000	1896000	1374300	2328000	2244300	2086500	2557300
IGHG1	3050300	3125200	3682500	2859800	7447900	5499500	8638300	4482200	4421000	5150500	8225600	6425700	7.4845e+06	2820000	3124700	3591500	3718100	8411200	5815200	9.778e+06	6.0214e+06	3588600	6.0472e+06	4371300	6.3902e+06	6994000
IGHG2	1977900	2069000	2301300	1851400	4688100	3549600	5531600	3029300	3087900	4067900	4999500	4257400	4727100	2067000	2276900	2112600	2446800	5764500	3725400	6.2934e+06	3485500	2294900	4094800	2802800	4094200	4699900
IGHG3	767960	965330	1189500	844750	2305600	1658400	2608400	1240600	1	1664000	2437100	2091600	2617500	806840	1037700	1197400	1115700	2541600	1	2909400	1516700	1	2080600	1054100	2017700	2067600
IGKC	4171900	4250500	5755400	5664100	8.5756e+06	5946500	6967900	5798200	6393100	7.3755e+06	7430000	6.9921e+06	6.9902e+06	3907100	3336200	3280100	3372600	7102900	5961500	7884200	6.3581e+06	6.2235e+06	6457800	7726200	7312200	7.9031e+06
IGLL5	1224400	1375400	1429400	1944500	2389800	1716400	2122700	1879400	1630300	2234700	2171600	1729300	2283100	1404600	1179200	1291200	1278900	2247700	1616700	2495700	1773600	1938800	2375200	2660600	2137800	2431900
IL18BP	1	1	1	1	1	1	1	1	1	1	1	1	1	2289600	1762900	1800700	3347100	7.9244e+06	5.7233e+06	6611700	9257900	4403500	5774300	1	7605700	4888200
IL4I1	1	1	1	1	1	1	1	1	1	1	1	1	1	237320	345130	315200	482560	1621200	1	1074100	563410	268240	557310	442060	759520	1107500
IL6	1	1	29660	1	1	714710	56726	1095800	843690	310240	1124700	396750	815470	1544400	923860	678400	3761100	1068300	2466700	1360800	2782200	1674300	1200100	70409	89928	848760
ILF2	735440	1066500	804250	490180	90081	1	1	1	1	1	1	1	1	2374000	2840000	1446200	640980	209530	1	1	133060	104270	1	1	1	1
ILF3	751890	1187000	823410	299460	1	1	1	34954	28264	42189	10544	1	1	1624400	1926300	1528500	257480	1	27162	1	100560	152160	99360	40267	1	23182
IMPA1	282020	306190	230580	140060	1	1	1	87039	1	1	1	1	130550	877530	1002600	676420	303130	1	1	1	245660	176090	135290	1	1	1
INHBA	7401900	5284400	5360300	8948200	1433200	2178500	1548800	2183600	7298700	2655600	2053200	916310	1786400	7.2754e+06	4728700	3345900	4752700	1257400	2048400	1479000	2230900	9.8188e+06	3938700	1805000	1394800	3992600
INS	3201200000	3842700000	5563900000	5925900000	15135000000	6422000000	13676000000	5.6399e+09	4882000000	6.3177e+09	12967000000	9.3929e+09	10251000000	6.2844e+09	5.3196e+09	6.921e+09	7.1036e+09	17339000000	11601000000	16217000000	8.8321e+09	6.6239e+09	10551000000	8.9996e+09	11948000000	13006000000
IPO5	944740	940310	512470	77432	1	1	1	1	30133	8599.9	1	1	1	1842200	1586700	1103600	299060	20307	1	1	135360	304400	32960	1	17247	22561
IPO7	340810	453380	226560	44773	1	1	1	1	1	1	1	1	1	1492300	1591800	861840	167200	1	1	1	104390	227770	1	1	1	100300
IQGAP1	1079500	923020	727420	823020	62737	516030	29561	316220	438240	463540	294660	377750	400200	2356500	2187200	2007700	1578200	353550	417950	324970	678050	658290	378490	31709	292980	264590
ISG15	1132100	954020	759080	964080	1	1	1	1	1	1	63458	1	1	17464000	17605000	12885000	11037000	4556700	612510	1294100	3693700	2762400	2667800	1000400	1845500	1434600
ISG20	1	1	1	1	1	1	1	1	1	1	1	1	1	624260	1352100	1076300	553620	484600	1	1	477260	183680	279360	1	241900	1
ISLR	254970	1253200	960840	1	23115000	31134000	22535000	954630	624820	1502100	22461000	21596000	20794000	1	197550	243530	1	10094000	13579000	15726000	569070	481280	778280	10316000	14786000	10230000
ITGA5	1293200	804270	844880	1	1	1	1	308490	621410	462510	1	1	1	478700	474440	451810	340510	1	1	1	1	1	1	1	1	1
ITGB1	2936600	2192300	2206400	1459700	218160	683010	83301	1642100	2340200	2109000	1	121860	1	1573500	1802400	1649600	1101200	1	1	1	678740	688110	1053000	1	1	1
ITGBL1	1	1	151060	4559800	13933000	17183000	19548000	317950	428290	1827200	7471400	6.5014e+06	10214000	1	1	1	378290	3089500	8.4696e+06	7053300	1	112860	79970	2507700	2243900	3424900
ITIH4	3687600	3040800	4.6425e+06	3803600	7.7706e+06	6501200	9569900	5.251e+06	6518000	7.8262e+06	8.4984e+06	7.0683e+06	8.4041e+06	2382100	3403900	4.0209e+06	4706200	10024000	6662700	8914300	6.6982e+06	4247200	6167200	3731800	6366400	6824300
ITM2B	1913800	3240100	5334200	8.4366e+06	9986700	10233000	9365700	2079400	1628300	1323200	9.4309e+06	6.9039e+06	9.9324e+06	1577900	2137900	3785000	7.4749e+06	20004000	18333000	18465000	4082300	1498300	2561500	5833100	8.1646e+06	11086000
JUP	312750	1	1	1	1	1	1	1	1	1107800	1	1	1	323780	403110	538380	952900	1	1	1	1	1	1	1	1	1
KARS	545400	504220	365870	238060	1	1	1	20341	1	36439	1	1	1	3051400	3020800	2447700	1003200	132830	1	1	518320	181350	173610	1	357700	36007
KATNAL2	927000	1199600	865030	508210	1	1	1	348970	480230	460280	1	1	710460	3932700	4641200	4010300	1817500	546460	1	312230	1061800	1248900	1074300	303620	1	1
KHDRBS1	506920	1446700	1017300	515080	1	1	1	198250	1	239880	132520	1	1	2031800	1481700	764640	335090	1	1	1	1	125180	1	1	1	1
KIF5B	179400	162930	114510	154560	1	1	1	33850	1	1	1	1	118920	662530	571510	570460	383730	61932	61957	1	142530	123610	1	1	1	1
KLC1	211170	1	1	1	1	1	1	1	1	1	1	1	1	470360	523460	391570	264220	1	1	1	1	177620	1	1	1	1
KLK10	1	1	1	1	1	1	1	1	1	1	1	1	1	1	1	1	132520	248850	156710	1747700	422450	67619	638660	1	886890	543770
KPNA4	1	1	1	1	1	1	1	1	1	1	1	1	1	311260	232710	1	116450	1	1	1	1	1	1	1	1	1
KPNB1	6.8656e+06	6.6436e+06	5.797e+06	4168900	2272500	1131800	2842700	3562400	3392900	3022800	1957800	2505800	2411900	14283000	12851000	10580000	4381100	1634600	1058300	1297000	3269800	3377400	2813000	1217200	1510700	1979700
KRT18	3969500	2862100	1903200	5.2678e+06	70969	882790	1	2073600	2668700	1511900	1164400	1064700	2771400	3026600	2520100	1620700	4376800	481490	959380	918440	1994600	3238500	1589500	963050	969470	1648700
KTN1	342440	369450	301200	368510	1	1	1	1	1	1	1	78588	1	1157800	1044300	895130	433480	1	1	1	110460	103870	1	1	1	1
LAMA1	508520	1	1	1	291470	1	466380	1257600	1252700	1	577080	627010	519960	1	1	1	142120	256860	1	1	1299100	506770	404450	1	418660	1
LAMA2	160970	15009	1	1	253610	1	556900	3001100	2206200	1983900	886300	1082000	494480	1	1	1	1	1	1	1	613610	480640	630080	1	31191	1
LAMA4	75763	1361500	1982400	4014100	5846200	4186800	4704700	2377900	4517900	3281500	6887600	10249000	7803400	63198	730450	1658400	3142400	5.7467e+06	4462700	5.2626e+06	4508000	3190000	4495500	3635600	6573400	5782300
LAMA5	480560	1165400	1590600	1907800	1	1	1	670880	1	62068	1	843860	421830	114570	612510	1090500	508900	1	1	1	269070	1	464160	1	935640	155940
LAMB1	1951500	3896700	5134100	8435900	6.6886e+06	5026200	5379800	6.9634e+06	8.7545e+06	6910900	4908000	8.301e+06	5796500	1191900	2225200	3243400	5169200	5321900	3793900	4590800	7018100	4968100	6.6709e+06	2401200	4722900	3007400
LAMB2	251890	221770	363510	245770	580420	421080	689750	113500	295600	16365	4358700	6.3134e+06	4916700	117410	115290	98819	252690	1982900	2302800	2238700	404520	162170	225840	2932200	5.4824e+06	5294800
LAMC1	2090400	4765000	6.0939e+06	11060000	10152000	7.3212e+06	9.2892e+06	8653500	10168000	8.068e+06	12331000	19189000	14985000	1331200	2532200	4016100	7.4295e+06	9.3946e+06	7895200	9.4649e+06	9.1166e+06	6.9016e+06	9.2275e+06	7141000	12027000	9.7742e+06
LAMC2	650880	370460	159340	1	1	1	1	391260	689760	1	1	1	172060	332710	337980	215070	1	1	1	1	192950	412700	1	1	1	1
LAP3	281070	330100	200100	68623	1	15739	1	1	55166	1	81741	31717	63443	32564000	37840000	29421000	15971000	4947100	1409300	2662700	8.7965e+06	5.7954e+06	7307200	1899600	3978200	3013000
LASP1	4449600	4.614e+06	3539100	3905700	1133500	1669800	996630	1389700	1369600	1431700	1212500	1057300	1276600	5447200	4237200	3848200	2660400	765260	1220000	665550	1799500	1341400	1256300	204060	473760	749030
LDHA	24346000	24661000	19189000	24644000	12570000	35080000	14890000	9482700	12776000	10115000	20152000	21225000	21875000	61983000	55775000	39829000	48522000	17541000	31263000	22735000	18072000	17158000	12268000	13754000	14001000	21751000
LDHB	11553000	12057000	9302600	8572700	2093400	2919200	2121700	3609300	4966900	4633400	2914700	3779500	3748600	20022000	22414000	18082000	11422000	2719400	2996100	2909700	5073700	5469800	4676200	2548800	2493900	3189500
LEPRE1	941080	806500	892520	411670	582940	356180	352140	986470	1219700	878870	576180	458770	310120	507630	539900	490540	335820	361610	344990	245380	621650	729950	627250	204290	358840	220860
LGALS1	37599000	29092000	23673000	27126000	8284000	10228000	6.3617e+06	9482400	15462000	9.4267e+06	7698700	9.9842e+06	9.8108e+06	5.6693e+07	32951000	25129000	19441000	7.779e+06	7234400	9112800	13143000	17081000	8.7511e+06	6357900	6.9499e+06	6.8099e+06
LGALS3BP	4116300	5800400	5.8289e+06	1795800	6.6994e+06	6448200	4546800	9.2415e+06	9686200	8599800	5408700	6825300	5132600	18502000	22844000	23526000	28133000	4.6927e+07	34851000	36536000	40956000	28785000	44189000	23029000	43326000	30386000
LGALS9	1	1	1	1	1	1	1	1	1	1	1	1	1	1325700	1287700	1151600	1	1	1	1	1	1	1	1	1	1
LGMN	45327	84129	64044	298990	278030	528660	205670	62469	57722	461880	1094600	702360	666870	1025000	1019500	1065700	5202300	4826400	5412900	5994900	2741200	1624300	3008800	3294500	2190600	4008200
LIMA1	860670	861340	621760	412470	1	474030	174330	1	173060	1	200200	1	352400	1711600	1558000	1531200	647010	329820	289990	172530	336100	384160	286080	1	183930	224510
LIMS1	1	324080	224930	1	1	1	1	1	1	1	1	1	1	1647200	785930	528910	1	1	1	1	1	1	1	1	1	1
LMAN2	882490	889810	749960	619370	1108800	986020	1121800	759590	1222300	600300	607010	538370	410100	603580	768320	567210	932630	1288400	1809000	1693000	1912300	1272800	1523000	956830	1190100	1175000
LMNA	6.1427e+06	9217700	7.2515e+06	7.7002e+06	3426200	1969600	2535000	1208800	1104700	1085000	3666400	3437800	1750900	9939100	12272000	10661000	6956800	3372500	1662700	2597300	1919300	1252500	1047900	2335300	1753200	1476800
LMNB1	339520	1555000	622830	438030	1	1	1	1	1	1	1	1	1	1990300	2610200	1969300	338220	1	1	1	81988	36070	1	1	1	1
LMNB2	758570	1022400	699590	636440	124640	1	1	1	96954	1	162650	133680	1	1506900	2330000	1232700	420720	1	1	1	47833	15173	1	1	1	1
LOX	4693400	2890500	3124400	1626100	3545700	2642600	2652500	4486200	2769000	2343100	1591500	1561600	2318600	2712400	1841400	3507800	7147400	7.6769e+06	5490100	4757800	8304100	2949600	4806000	721170	2964100	3278000
LOXL2	9510800	7.4274e+06	6596200	8971600	6.6578e+06	12326000	11261000	17916000	16977000	21116000	7.6984e+06	13294000	11025000	6.3344e+06	5.4641e+06	5543700	11648000	5.3157e+06	8.6265e+06	7.2402e+06	13545000	10941000	16843000	5823400	8805500	7372500
LOXL3	1	1	217890	1131800	161750	1	1	198390	228390	1	89585	1	151720	21235	233400	496490	2244400	1989000	1184100	1150900	374620	233970	211830	1	359630	823310
LRP1	884420	832550	712280	731330	877050	880330	717210	660370	889790	898220	694020	827840	848070	329830	219710	282840	393340	563460	569580	689620	607920	518890	469500	163630	454570	570410
LRRC15	205780	1	1	1	1	1	1	1	1	1	1	1	1	189780	1	1	943500	1	1	1	1	1	1	1	1	1
LRRC4	789170	625550	802180	1	1138900	1	1464100	681610	421150	1	1861500	1	946950	1	1	329580	526210	961280	1	1	556160	390960	1	869100	1	952260
LRRFIP1	185780	1	93184	1	1	1	1	1	1	1	1	1	1	522810	639050	510720	298760	1	1	1	1	1	1	1	1	1
LTA4H	641480	610250	554040	416780	1	367570	1	1	432380	1	287770	406510	395040	895080	1017900	1004300	595450	1	286070	1	414330	323620	176720	1	1	1
LTBP1	3855500	5073300	5.7433e+06	12251000	12039000	4996600	4275400	5.383e+06	4963600	5001000	3338500	3502400	1697900	1818100	2015500	2153300	5.9037e+06	4313300	2560600	2368500	2656900	3368500	2012200	1505000	2940300	371910
LTBP2	1473200	1210500	1443000	7.2355e+06	29891000	25499000	25649000	7114500	3770500	2255000	8.9623e+06	8.9375e+06	15149000	446840	81752	131950	1822300	7117500	10328000	10780000	2353400	1828100	1368200	3036100	3950800	5.4641e+06
LTBP3	2185700	2737100	2966500	4163700	2485300	2479200	1764300	2312200	2504600	2334200	165340	1410500	645750	1012500	795330	1187000	1588100	2097800	1904000	3265100	2002800	2371600	1410800	1	1411000	1373700
LUM	2556900	4681100	5776900	5.2124e+06	39522000	46909000	44532000	7.8182e+07	7.758e+07	194220000	70306000	42790000	6.3603e+07	6.8976e+06	6256300	4387900	5270300	34479000	136760000	101620000	58473000	39857000	92838000	78993000	5.294e+07	71487000
MACF1	71300	203860	1	1	1	1	1	1	1	1	1	1	1	467800	444310	381070	84969	1	1	1	1	88418	1	1	1	1
MAGOH	403980	436620	360440	289950	1	1	1	1	1	1	1	1	1	1144000	1495800	800670	328520	1	1	1	143670	1	1	1	1	1
MAMDC2	424290	536850	745820	835090	1	219640	1	1	1	1	246200	1	1	448160	698960	1002600	622340	1	1	1	1	1	1	1	1	1
MAN1A1	878410	1064000	490170	1	1	450560	1	1408800	1357000	1063700	1	480710	277480	1223500	778820	457990	287830	1	680100	815170	853470	1826500	1033700	506460	850200	406440
MAN2A1	348480	426360	407610	1	1	1	543530	571500	497000	456920	490610	1	1	1	1	1	1	1	1	1	535470	1	549320	264330	1	290280
MANBA	227850	209480	209830	1	337600	132790	158740	1291900	2061400	1591600	317390	166190	522360	46621	109740	141000	1	473130	209080	213180	671440	647230	520250	95673	1	475730
MANF	233470	281630	284460	219620	110560	149380	215360	180260	266460	1	302500	175310	137540	695840	874040	698210	433860	200080	113290	181360	275550	284320	164680	1	143430	131130
MAP1A	830630	473390	402630	141280	1	1	1	1	45298	1	1	1	1	1092700	1006500	737590	310370	1	1	1	55858	1	144480	1	1	1
MAP1B	2743300	2974700	2250100	1013300	306040	458150	106080	621930	458190	415870	380970	688650	871240	5026900	4783600	4557200	2225700	447740	278550	269020	998210	916720	745630	1	293160	292270
MAP2K1	18477000	17183000	30630000	26586000	31676000	27731000	4.9463e+07	4.1383e+07	24916000	31662000	40351000	28571000	32918000	20150000	23588000	28819000	34645000	56774000	39368000	68050000	49935000	64968000	55931000	164930000	70191000	73787000
MAP4	3658000	3545200	2674500	1743700	122030	972360	405290	949690	956200	873330	1220900	1302100	1388200	6536100	6372400	5521800	3493900	1295700	692590	859720	1907300	1274100	1266500	449980	1031600	970300
MAPK1	538350	601030	391390	232500	1	259620	1	1	116020	1	1	1	1	1401200	1085100	988920	515560	1	1	1	109750	158120	1	1	1	1
MAPRE1	1577400	1209600	909800	974670	1	1	1	150100	400160	157900	158740	1	1	2096500	2017900	1665200	411440	1	1	1	299580	413960	115000	1	1	1
MARCKS	5096300	5970000	4588800	3383000	1164500	1699200	1280200	3481900	4226700	4381400	1606100	1732800	1613200	5.7105e+06	5157000	4340700	3326500	1480800	1340800	1342100	2072600	2834000	2560500	737820	1766400	1600200
MARCKSL1	1159100	1174700	808840	564790	1	1	1	1	255810	1	1	1	1	1624700	964190	1055500	500140	1	1	1	1	1	1	1	1	1
MASP1	1	1	1	1	2971200	1	1749100	1	1121000	873980	2057600	2284600	2323900	1	1	1	1	1510500	1	845690	1	483590	418380	1082300	994320	1260100
MAT2A	309610	721350	533180	148450	1	23694	1	1	1	32319	1	1	1	1657300	2009200	1602100	675900	62317	1	1	138060	229590	155720	1	1	1
MATN2	83843	1	1	280320	1	1	1	791610	591610	701500	1	1	1	1	1	101440	1	1	1	1	696850	444620	650110	1	1	1
MATR3	354140	544650	393140	175950	1	1	1	1	1	1	1	1	1	714320	769510	642690	280220	1	1	1	111020	86644	1	1	1	1
MCAM	2726800	1479900	1517100	1259900	1	1	1	1	1	229020	1	1	1	1985800	1732800	1352700	769390	1	1	1	1	1	1	1	1	1
MDH1	4591400	4223800	3339100	2673200	888280	1573000	500010	1518400	2687200	1863000	1283000	1901500	2102600	8461600	7.7289e+06	5.3913e+06	4014500	1423900	1598300	1494600	2081000	2897400	1752400	413740	1128800	1916800
MDH2	3074000	3093800	2191500	1327200	206030	702480	214280	796720	1085700	688200	655900	777470	1036600	5157100	5051500	3536800	1420100	581660	619530	601170	1265700	1333400	1203300	375590	716040	733200
MDK	4603000	5.4666e+06	3773500	1355000	1	1	102370	2285500	963750	3294500	1	1	1	16266000	15739000	16912000	7.1844e+06	12450000	6708500	10466000	16882000	10646000	20200000	5944100	7.2515e+06	6765100
MFAP2	7780400	6244100	5598900	1277400	2043600	1551800	653980	5699900	2572000	5543600	1280100	803620	1208600	2693500	2218900	2200000	501330	765400	727360	1	1876900	1581900	1730900	1559800	829610	1318300
MFAP4	1020700	1633700	1174200	1143100	1	213850	180370	288020	476520	1	434170	1	228420	1	1	1	1	1	1	1	236090	174340	1	261420	331920	285380
MFAP5	1453400	93537	69923	1	11199000	7.4901e+06	13407000	1539400	151910	1226400	18906000	16761000	20226000	1	1	1	1	585260	4051600	3511400	325100	1	1	7051900	6961400	6.4827e+06
MFGE8	547540	604160	251700	31329	3582100	3004100	2549500	4606100	2527900	9.4373e+06	1670100	2414100	1414400	30324	24081	29690	1	694270	1855100	1833400	1355000	571240	3820900	105260	1016800	484890
MIF	7908900	6.753e+06	5245900	4388300	1375500	3661400	1875600	2391800	3853700	3054900	2650100	1944100	3531200	13211000	10998000	8.406e+06	5.3607e+06	1480300	1688600	1239000	4035100	4076200	2958200	652290	1306200	922970
MINPP1	807230	509320	529300	450070	702920	793850	760620	752030	1115500	1058700	741420	730760	881280	552750	580830	1	1	1	855620	687560	659850	800750	872460	277250	625880	547860
MMP1	64909000	13261000	16692000	6838.5	1	41636	1	542470	1664200	300610	66706	323750	87476	67031000	43403000	36219000	508730	484450	5042200	1865600	656810	2343200	738900	3490000	1012100	2420000
MMP2	14093000	19053000	13899000	14879000	8.9419e+07	31514000	6.0047e+07	26630000	47524000	39285000	52034000	47352000	35236000	5.9763e+06	7940000	7011000	11319000	6.5838e+07	42018000	5.7031e+07	24825000	49605000	41785000	65609000	6.7967e+07	6.3755e+07
MMP3	1	1	1	1	1	1	1	1	1264800	1	750090	1	386330	433500	1	1	1	1	1	767350	1	1441600	1	1160800	1	749630
MMP9	58955	1	1	1	1	1	1	1	1	1	1	176610	149290	2011000	1564800	398580	1	1	1	1	1	1	625990	1	1	1
MRC2	1313500	1111600	719550	542100	483890	444490	146020	496820	872510	704470	1	114860	179710	1108800	785720	787100	527140	286740	48384	340280	621050	772940	504960	33783	137520	43309
MSN	11946000	10889000	8909300	6786600	3440000	6.3528e+06	2456700	5255300	6153600	5.5196e+06	4135800	5702300	5345300	30623000	24280000	20329000	13561000	4968100	6278800	4277300	7.3534e+06	10224000	6351800	3880800	4713700	5.7933e+06
MT1E	362470	504160	344330	482260	1	1	1	1	403830	1	1	1	1	3586600	3731400	1	1588900	377860	1	600910	668960	786690	568600	419640	575360	215010
MTAP	363610	383310	250750	208040	1	1	1	138370	179970	127080	116920	138710	138150	811790	546050	511720	174200	1	1	1	148520	174250	124280	1	107620	1
MTPN	2941700	2717200	1726400	1540900	1	1072500	731250	944320	1208100	1191800	1056100	999640	1391200	5004400	4.8985e+06	3744700	1553700	760760	713090	891910	1309400	1324100	1180400	385870	578150	754140
MVP	454450	394860	230290	1	1	1	1	1	167120	38418	58924	1	189130	608790	276770	427250	341440	1	28674	1	172290	1	1	1	1	1
MX1	1	1	1	1	1	1	1	1	1	1	1	1	1	6949400	7.4997e+06	5759400	2911800	884310	31052	28110	1515000	469930	799970	69366	372450	203340
MXRA5	50440	457340	331250	182570	80503	2057400	848760	1669200	1854800	1785100	563770	74148	396000	611260	660960	936100	55668	89039	1515600	1183100	1877400	1894100	2481500	1639200	1584500	1255400
MXRA8	1191900	1162400	993770	1300900	1184400	738750	815080	765900	781520	736360	684740	531630	691580	839610	684160	944450	1621900	968140	1272600	1026100	826660	629260	807190	548880	828180	620830
MYDGF	1921100	1620700	1233900	1079500	1437300	1970400	1200900	1986600	3165300	2809900	2596600	2155700	2197000	2896200	3103200	3277700	1766400	1125000	1476600	1265300	1687600	1765900	1789500	578790	716970	1096700
MYH10	625380	1250400	1199200	2242300	1	1	1	1	1	1	531320	1	345400	201150	290130	411950	464490	1	1	1	1	1	1	1	1	1
MYH9	7.4757e+06	9.2524e+06	8081100	8320900	1027900	3789900	1964400	1975300	2559600	1748000	3782200	2089700	3365000	17574000	14206000	15692000	10684000	1765700	3523400	2177800	2585000	4837800	2420500	2214000	1341600	2392300
MYL12B	4281600	5463700	4431100	5.9569e+06	1274600	2342500	1417200	1357500	2127500	1278600	2480000	1469300	2104700	11233000	9791200	10345000	8817400	1858600	3182300	2066900	2881900	3023300	2341300	1813900	1589600	2827300
MYL3	2245400	2920400	1758000	2824000	1	1171800	1	1	1	1	1	1	1	4689900	3061400	3189100	3667100	964720	1540000	1	1179200	2007100	1527800	1	1	914980
MYL6	10199000	11159000	10671000	12366000	2547700	5265600	2854600	3232800	4626800	3501800	6227700	2847800	4182300	17157000	13284000	15593000	16418000	3514400	5860100	3569100	4923000	6.848e+06	4878800	4435600	2981000	4971600
MYL9	1345800	1717400	1434300	2444500	240200	581090	328370	341670	387780	600640	461910	1	376640	1822600	1381900	1611500	1892800	1	548080	274330	486560	440850	325110	1	1	287060
MYOF	320270	269900	322930	1	1	1	1	1	1	1	1	1	1	720210	605250	496370	1	1	1	1	1	1	1	1	1	1
NACA	953240	537070	415090	255830	1	1	1	266790	451830	1	1	275550	1	3570300	3219600	2176000	822160	1	1	1	405030	250850	1	1	1	1
NAGK	437800	369060	257910	1	1	1	1	1	1	1	1	1	1	1733100	1678000	1174000	612360	1	1	1	244650	374700	331460	1	1	184360
NAMPT	68560	203110	74801	143850	92032	1	207430	1	77798	1	156300	149500	1	4582200	3344000	1925600	969520	60646	28679	1	419350	646880	355390	5401.3	10963	21578
NAP1L1	271620	233730	195910	1	1	1	1	1	61048	1	1	1	1	628410	444510	595630	224660	1	1	1	1	155730	1	1	1	63312
NAPA	548200	692340	258140	47458	1	1	1	1	1	1	1	1	1	2841500	2371300	2239500	937790	1	1	90875	438320	256920	169170	1	1	1
NARS	525150	498000	393250	236720	1	1	1	185220	145320	162570	157070	190440	166440	888210	839330	843320	288680	1	1	1	228040	138320	216030	1	1	1
NASP	346820	913260	786440	1	1	1	1	1	1	1	1	1	1	1566800	1949200	1351900	138880	1	1	1	1	1	1	1	1	1
NCL	2110200	3343600	2500800	1051200	105280	1	75867	43904	48147	1	136940	114340	1	9280600	10596000	9.8029e+06	2946600	528120	68755	188540	218470	755710	380390	71510	190370	106280
NEDD8	1011200	710700	778830	534170	1	336650	173840	280720	533150	549260	351550	372580	345840	1296300	1566800	1242100	1	1	191870	230120	534690	470310	392270	73702	169320	317670
NEGR1	255960	240330	310150	1	576510	1	599440	433660	883900	814940	1	296170	1	172400	146100	1	1	1	1	1	172110	251710	453650	261150	1	1
NEO1	559540	367260	326490	72851	396800	660900	385590	898610	960970	802380	107980	328210	297170	145880	151330	105930	68871	105700	215550	262090	287620	451030	458660	86294	122570	1
NES	1325600	901130	813640	8054.8	1	1	1	1	1	1	1	1	1	2018000	1305800	2047100	14317	16260	1	1	37812	40876	1	1	1	1
NEXN	2857800	3066900	4837900	3577700	1	4071500	7349400	4650300	3532300	1	7.1725e+06	3368600	4944300	2643500	4009600	7362200	8.494e+06	12689000	9.3466e+06	14019000	12509000	11653000	11649000	27328000	15188000	14152000
NID1	4282900	5035700	3483000	2924800	2636000	2611900	3572500	4060000	5587800	4871100	3649200	7.5062e+06	3132600	2620400	3221500	2506300	2987000	2667000	3281600	2985000	3003600	3771200	3551200	1682200	4152900	1855500
NID2	1293700	2321700	2898400	7228200	2372400	4035200	2204100	7881200	8.6762e+06	15938000	2682100	3700600	2627900	412930	1183000	2258400	9720300	2403700	2384800	1596100	3802400	2805400	8.2925e+06	949130	2065000	1305000
NIT2	56119000	49235000	5.0798e+07	5.1066e+07	65788000	7.5402e+07	40795000	167320000	146330000	189650000	62250000	37585000	7.3348e+07	8862500	7533300	8928200	19151000	22862000	24948000	14175000	34749000	20509000	36034000	8.6121e+06	18152000	15938000
NME1	2893700	2851300	2336300	2420400	516610	640830	1	830620	1647800	944970	479340	862970	729620	4317400	3855300	2871500	2304300	1	677810	408080	872790	1823000	926340	768900	527550	650790
NME2	10355000	9262500	7854800	7404800	1416900	3898200	2288000	3360800	6237100	3971200	3796100	4996900	4855500	17985000	17073000	12167000	9737800	2256700	3287700	3915800	5271700	5695500	3927000	2341200	2900700	3748800
NMT1	176450	204020	1	1	1	1	1	1	1	1	1	1	1	581530	532590	394700	174530	1	1	1	1	1	1	1	1	1
NNMT	10412000	5.7379e+06	2182500	1	1	126130	1	830760	4688800	1088900	1	1	1	37480000	24426000	51333000	11629000	1380900	1138900	1	3072700	6.0374e+06	1	1	1662700	1
NONO	220000	312500	1	1	1	1	1	1	1	1	1	1	1	415290	390290	326560	1	1	1	1	1	1	1	1	1	1
NOTCH2	232590	114170	138420	1	559940	126260	462080	139900	1003700	1	79177	1	1	1147000	928390	884150	551250	3094600	1416000	2755900	1837500	1729700	1156300	510750	365460	192960
NOTCH2NL	1	1	1	1	1	1	1	1	211250	1	1	1	1	1	1	1	1	1823700	290500	1264400	1	335400	1	1	1	1
NOTCH3	275230	346260	393320	575360	371250	668630	319260	1	1	1	1	1	302900	1	1	1	1	1	102890	1	1	1	1	1	1	1
NPC2	3849700	4.2033e+06	4255600	5870000	5928200	7.3728e+06	6602400	3910200	6692800	4416900	3753100	3060600	2738000	2683400	2630600	2714800	5642100	8091900	11107000	13065000	6.6542e+06	8.4841e+06	6.8129e+06	7952100	6479300	6294200
NPEPPS	3635400	3314000	2260100	1309500	1	577650	1	1	336190	325680	1	246090	139650	12677000	12741000	10259000	2677000	248750	394810	140500	995460	1656400	464250	84770	112770	189060
NPM1	3706700	6424200	3298900	1310200	86442	1	1	78401	305620	1	315890	1	75401	9566000	10483000	6.9709e+06	2103500	116160	1	155580	1	2417000	1	64801	1	1
NPTX1	113310	1	1	255040	1	1	1	1	409470	1	1	1	1	282930	310560	384480	3514200	1	1	1	1	661490	365520	1	1	1
NQO1	186930	370490	299130	799010	1	1	1	1	1	303480	121930	273270	1	291200	434980	337380	915850	1	1	1	1	1	187430	1	209570	1
NRD1	184700	214280	213080	1	1	1	1	1	1	1	1	1	1	834160	783370	620790	182540	1	1	1	1	1	1	1	1	1
NRP1	1929500	2029400	1872200	1552300	1130500	1053700	963850	1879400	2388200	2388000	1401900	1298000	1455100	1514700	1760500	1534800	1599400	729400	374550	746970	1247800	1853800	1390600	1059200	1032600	1020700
NRP2	1704500	1296600	925870	122560	1	278830	67169	1395800	1818600	1805100	1	1	1	2276400	2042300	1377700	886030	779910	677500	629380	1998100	2171300	2536900	436880	346620	264160
NSFL1C	720850	918250	563550	550030	1	52199	1	1	20685	1	1	1	63002	1768000	1761000	1422600	668730	1	1	1	405490	364230	1	1	1	95455
NT5E	583090	312910	322180	37075	245100	164590	43214	381780	827860	80110	41723	150100	103220	1138500	2287000	2110300	707540	142640	51880	1	393210	340920	217060	11403	1	1
NTM	1965100	936240	653510	339140	456770	421530	464100	196510	380860	1	379550	406340	552190	1547400	1461700	966860	572060	1	406250	592330	267480	335190	1	1	557020	466370
NUCB1	6.7239e+06	7163200	5.9988e+06	9508800	12592000	13105000	10422000	8400800	16673000	19131000	11241000	11918000	10130000	9.1198e+06	7.7353e+06	7.5106e+06	17985000	20290000	25549000	20723000	20791000	26826000	28862000	20839000	29168000	24014000
NUCB2	1542000	1264300	1053500	954490	1404300	1723800	1358600	1793100	2625400	2903700	1405400	1126100	1185200	836260	615880	585320	875600	1388100	1487600	1089900	1521400	1816400	1265800	545810	1162900	1172600
NUCKS1	570410	986050	700120	860130	1	1	1	1	1	1	1	1	1	1281300	1568600	1367000	388500	1	1	1	1	1	1	1	1	1
NUDC	1062700	1527600	829080	852710	1	1	1	1	1	1	1	79208	1	2087200	2851200	2322200	862070	1	1	1	209850	51989	1	1	92880	1
NUTF2	2281400	2101400	1316000	1186500	1	373530	1	298400	704510	455050	263520	454490	348470	2763100	2212100	1529900	728010	274680	1	1	434030	597730	387030	289420	206250	201570
[truncated: 461 more rows]

## Sheet: Combined secreted proteins
ProteinID	Resting CYN.iMSC 1	Resting CYN.iMSC 2	Resting CYN.iMSC 3	Resting CDI.iMSC 4	Resting BM.MSC 1	Resting BM.MSC 2	Resting BM.MSC 3	Resting UC.MSC 1	Resting UC.MSC 2	Resting UC.MSC 3	Resting AT.MSC 1	Resting AT.MSC 2	Resting AT.MSC 3	Licensed CYN.iMSC 1	Licensed CYN.iMSC 2	Licensed CYN.iMSC 3	Licensed CDI.iMSC 4	Licensed BM.MSC 1	Licensed BM.MSC 2	Licensed BM.MSC 3	Licensed UC.MSC 1	Licensed UC.MSC 2	Licensed UC.MSC 3	Licensed AT.MSC 1	Licensed AT.MSC 2	Licensed AT.MSC 3
[truncated: 778 more rows]

[truncated: 1 more sheets: DE of proteins resting-licensed]
